# Supplementary material for: GAPDH controls extracellular vesicle biogenesis and enhances the therapeutic potential of EV mediated siRNA delivery to the brain
Source: Nat Commun. 2021 Nov 18;12:6666. doi: 10.1038/s41467-021-27056-3 (PMC8602309; doi:10.1038/s41467-021-27056-3)
Supplement: Supplementary file 2 — Source Data [file 41467_2021_27056_MOESM2_ESM.xlsx]

## Sheet: Figure 1b &1c top panel
Title	GAPDH controls extracellular vesicle biogenesis and enhances therapeutic potential of EV mediated siRNA delivery to brain
Author	Ghulam Hassan Dar1, Cláudia C. Mendes2, Wei-Li Kuan3, Alfina A. Speciale1, Mariana Conceição1, André Görgens4, Inna Uliyakina2, Miguel J. Lobo2, Wooi F. Lim1, Samir EL Andaloussi4, Imre Mäger1, Thomas C. Roberts1,5, Roger A. Barker3, Deborah C. I. Goberdhan2, Clive Wilson2, Matthew J.A. Wood1,5,6
Figure	1c
UV	mAU	mAU	GAPDH alone
elution	EV+GAPDH	EV alone	mAU
0.001	4.47576	5.24238	0.268145
0.002	4.49119	5.28029	0.26683
0.004	4.49475	5.28366	0.262081
0.006	4.49629	5.27454	0.260363
0.007	4.49812	5.26187	0.258288
0.009	4.49664	5.24048	0.255514
0.01	4.49599	5.21099	0.254786
0.012	4.49264	5.17569	0.255263
0.014	4.48819	5.14103	0.254121
0.015	4.48412	5.10854	0.253544
0.017	4.47896	5.07004	0.252639
0.019	4.47473	5.03061	0.252713
0.02	4.47048	4.99008	0.253641
0.022	4.46637	4.94957	0.253815
0.024	4.46346	4.90299	0.25298
0.025	4.46077	4.85982	0.251543
0.027	4.45708	4.82067	0.251176
0.029	4.4537	4.78606	0.252387
0.03	4.45133	4.75385	0.252891
0.032	4.44768	4.73475	0.251062										Cleavage of Lactoferrin from LAMP2B protein. The cleavage of the protein was determined by western blotting using the specfic antibodies against each domain of the protien.
0.034	4.44508	4.74969	0.249774
0.035	4.44266	4.77943	0.24962
0.037	4.43912	4.8073	0.249272
0.039	4.43605	4.82699	0.248657
0.04	4.43362	4.84069	0.248944
0.042	4.43108	4.84941	0.249075
0.044	4.42871	4.85826	0.247631
0.045	4.42593	4.8646	0.245256
0.047	4.42433	4.86875	0.244286
0.049	4.42316	4.87197	0.24495
0.05	4.42169	4.87974	0.244924
0.052	4.42168	4.88409	0.243641
0.054	4.42251	4.88958	0.242436
0.055	4.42321	4.89603	0.242465
0.057	4.42346	4.91003	0.24223
0.059	4.42467	4.93241	0.242564
0.06	4.42526	4.95003	0.244326
0.062	4.42585	4.95417	0.244386
0.064	4.42633	4.94796	0.244028
0.065	4.42616	4.93035	0.244182
0.067	4.42473	4.87926	0.243003
0.069	4.42339	4.81372	0.242174
0.07	4.42136	4.75101	0.239699
0.072	4.41746	4.69972	0.237116
0.074	4.41436	4.65753	0.236884
0.075	4.41109	4.6227	0.236978
0.077	4.40749	4.59201	0.236465
0.079	4.40565	4.56613	0.235109
0.08	4.40566	4.5448	0.234252
0.082	4.4046	4.52626	0.234342
0.084	4.4022	4.51002	0.234112
0.085	4.40152	4.49742	0.234196
0.087	4.40207	4.48489	0.23465
0.089	4.40142	4.47136	0.234027
0.09	4.3994	4.45816	0.232179
0.092	4.39745	4.43337	0.230341
0.093	4.39469	4.40452	0.231014
0.095	4.39199	4.38342	0.231374
0.097	4.38964	4.37218	0.230633
0.098	4.38831	4.36395	0.229938
0.1	4.38734	4.35693	0.229806
0.102	4.38608	4.34822	0.22708
0.103	4.38441	4.33975	0.223929
0.105	4.38304	4.32976	0.222254
0.107	4.38059	4.32081	0.218774
0.108	4.37736	4.31277	0.218773
0.11	4.37455	4.30534	0.218491
0.112	4.37307	4.29953	0.217958
0.113	4.37263	4.29593	0.219571
0.115	4.37039	4.28965	0.220891
0.117	4.36802	4.28175	0.220243
0.118	4.36708	4.27423	0.218377
0.12	4.36679	4.26936	0.219015
0.122	4.36547	4.26629	0.21955
0.123	4.36387	4.26218	0.219732
0.125	4.36278	4.25602	0.218259
0.127	4.35941	4.25163	0.217222
0.128	4.35572	4.24588	0.216158
0.13	4.35422	4.24266	0.216403
0.132	4.35315	4.23884	0.216156
0.133	4.35117	4.2344	0.216289
0.135	4.35086	4.22931	0.214959
0.137	4.34933	4.22548	0.219214
0.138	4.35017	4.22351	0.228845
0.14	4.35367	4.22288	0.247456
0.142	4.35794	4.22222	0.273687
0.143	4.36447	4.22225	0.313186
0.145	4.3749	4.22199	0.363651
0.147	4.38739	4.22184	0.423921
0.148	4.40483	4.22503	0.491711
0.15	4.42383	4.23307	0.565409
0.152	4.44418	4.24388	0.64327
0.153	4.46585	4.26152	0.72562
0.155	4.49019	4.29063	0.811408
0.157	4.51663	4.3348	0.898824
0.158	4.54687	4.39926	0.991577
0.16	4.57892	4.4821	1.08895
0.162	4.61268	4.58906	1.18508
0.163	4.64618	4.71758	1.2826
0.165	4.68188	4.867	1.38262
0.167	4.72056	5.03519	1.48258
0.168	4.76326	5.22393	1.58399
0.17	4.80772	5.43217	1.68939
0.172	4.85081	5.65435	1.79504
0.173	4.8945	5.89282	1.90168
0.175	4.94124	6.14779	2.01107
0.177	4.98911	6.41696	2.11804
0.178	5.03949	6.69485	2.22182
0.18	5.0873	6.98025	2.32134
0.181	5.13194	7.27493	2.41424
0.183	5.17646	7.57222	2.49789
0.185	5.2189	7.88311	2.5709
0.186	5.25746	8.18996	2.63396
0.188	5.29268	8.49509	2.68757
0.19	5.32531	8.7921	2.73477
0.191	5.35642	9.07639	2.77713
0.193	5.3856	9.34808	2.81502
0.195	5.41302	9.61166	2.84895
0.196	5.43872	9.85339	2.88181
0.198	5.4628	10.0781	2.91188
0.2	5.48411	10.2888	2.93753
0.201	5.50298	10.4858	2.96285
0.203	5.51871	10.6701	2.98796
0.205	5.53206	10.8457	3.01173
0.206	5.54546	11.0063	3.03523
0.208	5.55719	11.1532	3.06163
0.21	5.56595	11.2893	3.08581
0.211	5.57398	11.4167	3.10633
0.213	5.58143	11.5343	3.127
0.215	5.58728	11.6441	3.14929
0.216	5.59411	11.7404	3.16968
0.218	5.59641	11.8286	3.19172
0.22	5.59631	11.9161	3.21324
0.221	5.59809	11.9998	3.23457
0.223	5.59803	12.0788	3.25602
0.225	5.59695	12.151	3.27895
0.226	5.59669	12.2174	3.29871
0.228	5.59741	12.2724	3.32006
0.23	5.60183	12.3231	3.34195
0.231	5.60504	12.3701	3.36445
0.233	5.60865	12.4129	3.38547
0.235	5.61172	12.4518	3.4075
0.236	5.61377	12.4813	3.43104
0.238	5.61257	12.4999	3.45012
0.24	5.6142	12.5188	3.469
0.241	5.61918	12.5355	3.48877
0.243	5.62254	12.5477	3.50701
0.245	5.62132	12.557	3.52578
0.246	5.62229	12.5672	3.54638
0.248	5.62215	12.5716	3.56365
0.25	5.62265	12.572	3.58066
0.251	5.6244	12.5724	3.59972
0.253	5.62348	12.5697	3.61953
0.255	5.62086	12.5667	3.63878
0.256	5.61856	12.5606	3.65659
0.258	5.61579	12.5516	3.67302
0.26	5.61674	12.5412	3.69004
0.261	5.61462	12.5306	3.70611
0.263	5.61204	12.5163	3.72345
0.265	5.61263	12.5024	3.74035
0.266	5.61253	12.4856	3.75543
0.268	5.60757	12.467	3.77229
0.269	5.60542	12.4482	3.78686
0.271	5.60071	12.4319	3.79929
0.273	5.59765	12.4126	3.8123
0.274	5.59346	12.3923	3.82466
0.276	5.59171	12.3713	3.83671
0.278	5.59021	12.3477	3.84702
0.279	5.58951	12.3225	3.85915
0.281	5.58558	12.2988	3.87059
0.283	5.57806	12.2765	3.88076
0.284	5.57191	12.2572	3.89182
0.286	5.57272	12.2386	3.90297
0.288	5.57517	12.2143	3.91033
0.289	5.57536	12.1884	3.91761
0.291	5.57351	12.159	3.92508
0.293	5.57427	12.1328	3.93076
0.294	5.57464	12.1068	3.93552
0.296	5.5744	12.0814	3.9406
0.298	5.57516	12.0541	3.94612
0.299	5.57554	12.0287	3.9505
0.301	5.5696	12.0065	3.95341
0.303	5.56782	11.9852	3.957
0.304	5.56673	11.9611	3.96008
0.306	5.56446	11.937	3.9612
0.308	5.5623	11.9115	3.96318
0.309	5.56253	11.8872	3.96299
0.311	5.55767	11.8654	3.96423
0.313	5.55413	11.8425	3.96599
0.314	5.55026	11.8204	3.96681
0.316	5.54735	11.7987	3.96804
0.318	5.54342	11.7733	3.96733
0.319	5.53981	11.7487	3.96528
0.321	5.5373	11.7278	3.96264
0.323	5.53346	11.7049	3.96126
0.324	5.53064	11.6835	3.96122
0.326	5.52833	11.6588	3.9598
0.328	5.52426	11.6357	3.95668
0.329	5.51975	11.6161	3.95464
0.331	5.51475	11.597	3.95334
0.333	5.50972	11.5793	3.9499
0.334	5.50531	11.5608	3.94632
0.336	5.50012	11.5425	3.94208
0.338	5.49722	11.5237	3.9367
0.339	5.49469	11.5046	3.93066
0.341	5.49152	11.4872	3.92597
0.343	5.49023	11.4693	3.9222
0.344	5.48812	11.4516	3.91646
0.346	5.48458	11.4347	3.90944
0.348	5.4823	11.4172	3.90286
0.349	5.4801	11.3995	3.89623
0.351	5.4783	11.3834	3.89079
0.353	5.47931	11.365	3.88486
0.354	5.4766	11.3453	3.87787
0.356	5.47513	11.3257	3.87144
0.357	5.46913	11.3094	3.86513
0.359	5.46459	11.2959	3.85945
0.361	5.46202	11.2799	3.85312
0.362	5.45803	11.2659	3.84579
0.364	5.45514	11.249	3.83709
0.366	5.45136	11.2322	3.82723
0.367	5.44484	11.2138	3.81688
0.369	5.43773	11.1938	3.80765
0.371	5.43262	11.1777	3.79855
0.372	5.42665	11.1618	3.78771
0.374	5.42165	11.1469	3.77655
0.376	5.41601	11.1315	3.76654
0.377	5.40905	11.1149	3.75788
0.379	5.40499	11.1	3.74915
0.381	5.3998	11.0862	3.73897
0.382	5.39318	11.0717	3.72832
0.384	5.38713	11.0566	3.71705
0.386	5.38186	11.0416	3.70675
0.387	5.3738	11.0285	3.69699
0.389	5.36525	11.0163	3.68725
0.391	5.35871	11.005	3.67613
0.392	5.35119	10.9906	3.66428
0.394	5.34326	10.9778	3.65173
0.396	5.33784	10.9621	3.63966
0.397	5.33221	10.9486	3.62791
0.399	5.32843	10.9371	3.61617
0.401	5.32252	10.9245	3.60449
0.402	5.31335	10.9114	3.59394
0.404	5.30423	10.8988	3.58304
0.406	5.29569	10.8859	3.57229
0.407	5.29019	10.8723	3.56027
0.409	5.28647	10.8585	3.54934
0.411	5.28148	10.845	3.53816
0.412	5.27475	10.8313	3.52606
0.414	5.26854	10.8201	3.51443
0.416	5.26243	10.8077	3.50159
0.417	5.25647	10.7958	3.48883
0.419	5.25185	10.7842	3.47568
0.421	5.24344	10.771	3.4621
0.422	5.23486	10.7591	3.44938
0.424	5.22736	10.7459	3.43638
0.426	5.22136	10.7345	3.42373
0.427	5.21541	10.7232	3.41199
0.429	5.21182	10.7119	3.39882
0.431	5.20859	10.7019	3.38407
0.432	5.20473	10.6919	3.37229
0.434	5.20158	10.6792	3.36031
0.436	5.19847	10.6658	3.34874
0.437	5.1958	10.6527	3.33568
0.439	5.18972	10.6422	3.32137
0.441	5.18269	10.6343	3.30673
0.442	5.17956	10.6261	3.29169
0.444	5.17729	10.6186	3.27691
0.445	5.17493	10.609	3.26431
0.447	5.17497	10.5963	3.25117
0.449	5.17229	10.5849	3.2399
0.45	5.16543	10.5732	3.22773
0.452	5.16093	10.5631	3.2144
0.454	5.15849	10.5539	3.20216
0.455	5.1551	10.5441	3.19054
0.457	5.15207	10.5331	3.18169
0.459	5.14842	10.521	3.17232
0.46	5.14364	10.511	3.15936
0.462	5.14119	10.5028	3.14858
0.464	5.13991	10.4921	3.13748
0.465	5.13706	10.4801	3.12753
0.467	5.13423	10.4704	3.11731
0.469	5.13283	10.4634	3.10575
0.47	5.1302	10.4545	3.09601
0.472	5.12575	10.4438	3.08874
0.474	5.11884	10.4323	3.07987
0.475	5.11077	10.4215	3.06948
0.477	5.10398	10.4121	3.0592
0.479	5.09818	10.4071	3.05078
0.48	5.09409	10.3994	3.04131
0.482	5.08942	10.391	3.03272
0.484	5.08343	10.3844	3.02583
0.485	5.07993	10.3758	3.01817
0.487	5.07741	10.3679	3.00905
0.489	5.07191	10.359	3.00027
0.49	5.06627	10.3528	2.99055
0.492	5.06414	10.3466	2.98113
0.494	5.06245	10.3383	2.97282
0.495	5.05985	10.3289	2.96653
0.497	5.05743	10.3192	2.95706
0.499	5.05472	10.3098	2.94978
0.5	5.05157	10.3018	2.94176
0.502	5.04774	10.2933	2.93616
0.504	5.0428	10.2848	2.9293
0.505	5.03769	10.2793	2.92232
0.507	5.03524	10.274	2.91382
0.509	5.03375	10.2645	2.90711
0.51	5.02934	10.2562	2.9002
0.512	5.02408	10.2457	2.89317
0.514	5.02123	10.2365	2.88514
0.515	5.02167	10.2281	2.87816
0.517	5.02378	10.2186	2.87035
0.519	5.02436	10.2115	2.86339
0.52	5.02323	10.2017	2.85677
0.522	5.02211	10.1942	2.85206
0.524	5.02304	10.1864	2.84805
0.525	5.02407	10.1807	2.8391
0.527	5.02128	10.1741	2.83423
0.528	5.01792	10.1646	2.82885
0.53	5.01687	10.1561	2.82519
0.532	5.01659	10.1485	2.81853
0.533	5.01659	10.1416	2.81213
0.535	5.01611	10.136	2.80665
0.537	5.01213	10.129	2.79893
0.538	5.00762	10.1192	2.79556
0.54	5.00686	10.1094	2.78954
0.542	5.0062	10.104	2.78189
0.543	5.0058	10.0947	2.7765
0.545	5.00645	10.0849	2.7712
0.547	5.00706	10.0773	2.7681
0.548	5.00754	10.0732	2.76384
0.55	5.00616	10.0682	2.75848
0.552	5.00502	10.0617	2.75382
0.553	5.00442	10.056	2.74912
0.555	5.00258	10.0511	2.74367
0.557	4.99914	10.0454	2.73867
0.558	4.99396	10.0384	2.73382
0.56	4.99151	10.0312	2.72888
0.562	4.99073	10.0296	2.72476
0.563	4.98828	10.0245	2.71935
0.565	4.98476	10.0198	2.71107
0.567	4.98101	10.0137	2.70593
0.568	4.97832	10.0067	2.69984
0.57	4.97786	10.0027	2.69414
0.572	4.97539	9.99894	2.68738
0.573	4.97189	9.99272	2.68398
0.575	4.96872	9.98548	2.67997
0.577	4.96655	9.97958	2.67396
0.578	4.96734	9.97473	2.66797
0.58	4.96904	9.96925	2.66247
0.582	4.96831	9.9619	2.65777
0.583	4.96658	9.95557	2.65459
0.585	4.96461	9.95068	2.64866
0.587	4.96388	9.94681	2.64172
0.588	4.9623	9.9405	2.63504
0.59	4.9595	9.93333	2.62927
0.592	4.9562	9.92701	2.62555
0.593	4.95457	9.92117	2.62
0.595	4.95452	9.912	2.61519
0.597	4.95412	9.90645	2.60971
0.598	4.95382	9.90102	2.60289
0.6	4.95376	9.89685	2.59754
0.602	4.95121	9.89084	2.59336
0.603	4.94844	9.88309	2.58698
0.605	4.9468	9.87793	2.58078
0.607	4.94581	9.87392	2.57577
0.608	4.94456	9.86925	2.5717
0.61	4.94569	9.86588	2.56829
0.612	4.9459	9.86159	2.5629
0.613	4.94512	9.85761	2.55679
0.615	4.94497	9.85145	2.54943
0.616	4.94432	9.84355	2.54217
0.618	4.94289	9.83678	2.53697
0.62	4.94156	9.83042	2.53381
0.621	4.94037	9.82588	2.52942
0.623	4.93979	9.82131	2.52344
0.625	4.93931	9.8154	2.51778
0.626	4.93959	9.8123	2.51331
0.628	4.9373	9.80986	2.50928
0.63	4.9363	9.80654	2.50509
0.631	4.93599	9.80306	2.49988
0.633	4.93748	9.79945	2.49356
0.635	4.93891	9.79629	2.48851
0.636	4.93926	9.79325	2.4834
0.638	4.93943	9.7879	2.47901
0.64	4.93791	9.78169	2.47519
0.641	4.9371	9.77609	2.47
0.643	4.94027	9.76979	2.46448
0.645	4.93969	9.76444	2.4594
0.646	4.93789	9.75852	2.45519
0.648	4.93933	9.75501	2.45164
0.65	4.94144	9.75117	2.44708
0.651	4.93898	9.74772	2.44094
0.653	4.9345	9.74386	2.4352
0.655	4.93205	9.73899	2.43128
0.656	4.93269	9.73158	2.42837
0.658	4.93307	9.72697	2.42552
0.66	4.93321	9.7212	2.4223
0.661	4.93298	9.71438	2.41721
0.663	4.93226	9.70757	2.41077
0.665	4.92948	9.70187	2.40482
0.666	4.9261	9.69589	2.39915
0.668	4.92338	9.69105	2.39294
0.67	4.92134	9.6864	2.38677
0.671	4.91754	9.6822	2.38035
0.673	4.91385	9.67824	2.3741
0.675	4.9115	9.67457	2.36946
0.676	4.907	9.67131	2.36515
0.678	4.90279	9.66789	2.36215
0.68	4.89922	9.66464	2.35802
0.681	4.89705	9.66034	2.3521
0.683	4.89602	9.65702	2.34728
0.685	4.8899	9.65326	2.3423
0.686	4.88565	9.64957	2.33586
0.688	4.88323	9.64347	2.33017
0.69	4.88081	9.64116	2.32367
0.691	4.87625	9.63998	2.31788
0.693	4.87675	9.63484	2.31321
0.695	4.87603	9.63014	2.30997
0.696	4.87569	9.62666	2.30556
0.698	4.87255	9.62173	2.29933
0.7	4.86875	9.61401	2.29431
0.701	4.86575	9.60793	2.28957
0.703	4.86206	9.60271	2.28464
0.704	4.85736	9.59851	2.28063
0.706	4.85491	9.59455	2.27728
0.708	4.85206	9.58965	2.27303
0.709	4.84953	9.58353	2.2689
0.711	4.84678	9.5788	2.26591
0.713	4.84732	9.57323	2.26306
0.714	4.84569	9.56988	2.25982
0.716	4.84169	9.56856	2.25545
0.718	4.84145	9.56574	2.25155
0.719	4.83942	9.56004	2.24491
0.721	4.83809	9.55434	2.23851
0.723	4.83568	9.55058	2.23482
0.724	4.83333	9.54512	2.23014
0.726	4.83162	9.54273	2.22619
0.728	4.83115	9.53773	2.22307
0.729	4.83024	9.53191	2.21997
0.731	4.82673	9.52698	2.21657
0.733	4.82318	9.52742	2.21213
0.734	4.81829	9.52496	2.20711
0.736	4.8176	9.51993	2.20124
0.738	4.81462	9.51293	2.19741
0.739	4.80927	9.50806	2.19508
0.741	4.80672	9.50399	2.19024
0.743	4.8034	9.50209	2.18588
0.744	4.80056	9.49976	2.18113
0.746	4.79996	9.49615	2.17682
0.748	4.8001	9.49155	2.17228
0.749	4.79964	9.48299	2.16809
0.751	4.79788	9.47421	2.16433
0.753	4.79833	9.46818	2.16009
0.754	4.79615	9.46654	2.15534
0.756	4.79392	9.4623	2.15032
0.758	4.79348	9.45748	2.14389
0.759	4.79017	9.45166	2.13678
0.761	4.78638	9.44759	2.13166
0.763	4.78544	9.44424	2.12743
0.764	4.78477	9.44067	2.12278
0.766	4.78451	9.43345	2.12032
0.768	4.7849	9.42864	2.11498
0.769	4.78429	9.42608	2.11145
0.771	4.78262	9.42506	2.10628
0.773	4.78152	9.42225	2.10333
0.774	4.78179	9.41844	2.10078
0.776	4.78132	9.41379	2.09521
0.778	4.77939	9.40775	2.0907
0.779	4.77934	9.40338	2.08521
0.781	4.77822	9.39729	2.07789
0.783	4.77746	9.39272	2.07289
0.784	4.77644	9.38813	2.06824
0.786	4.77431	9.38576	2.06178
0.788	4.77281	9.38012	2.05765
0.789	4.76699	9.3736	2.05465
0.791	4.76343	9.36848	2.05119
0.792	4.75887	9.36428	2.04644
0.794	4.75249	9.35966	2.04189
0.796	4.75019	9.35582	2.03639
0.797	4.74759	9.35206	2.03129
0.799	4.74607	9.34845	2.02839
0.801	4.74214	9.34517	2.02572
0.802	4.74079	9.34112	2.02171
0.804	4.73761	9.33539	2.01817
0.806	4.73611	9.33021	2.01438
0.807	4.73174	9.32488	2.00854
0.809	4.7277	9.31995	2.00496
0.811	4.72573	9.31457	2.00117
0.812	4.72261	9.31025	1.99817
0.814	4.71943	9.30647	1.99196
0.816	4.7177	9.3056	1.98678
0.817	4.71514	9.3031	1.98465
0.819	4.71269	9.29942	1.9818
0.821	4.70965	9.29535	1.98149
0.822	4.70965	9.29434	1.98019
0.824	4.70747	9.28967	1.97845
0.826	4.70629	9.28366	1.97509
0.827	4.70428	9.28106	1.97443
0.829	4.70175	9.27981	1.97041
0.831	4.70096	9.27794	1.9653
0.832	4.70203	9.27425	1.96066
0.834	4.7027	9.27045	1.95606
0.836	4.70362	9.26573	1.95215
0.837	4.70077	9.26068	1.94942
0.839	4.69765	9.25764	1.94652
0.841	4.69465	9.25448	1.94297
0.842	4.6958	9.25245	1.93953
0.844	4.69655	9.24955	1.93489
0.846	4.69564	9.24596	1.93153
0.847	4.69372	9.24214	1.9277
0.849	4.6924	9.2367	1.92389
0.851	4.69118	9.23485	1.92026
0.852	4.68772	9.23198	1.91578
0.854	4.68528	9.22945	1.91068
0.856	4.68381	9.22453	1.90727
0.857	4.68064	9.22303	1.90305
0.859	4.67913	9.22096	1.89932
0.861	4.67847	9.21788	1.89332
0.862	4.67708	9.21298	1.88709
0.864	4.6744	9.20957	1.88214
0.866	4.67133	9.2064	1.87797
0.867	4.66719	9.20062	1.87254
0.869	4.6653	9.19575	1.86797
0.871	4.66435	9.19533	1.86399
0.872	4.6633	9.19267	1.86126
0.874	4.65913	9.18947	1.85801
0.875	4.65692	9.18535	1.85467
0.877	4.65681	9.18059	1.85206
0.879	4.65683	9.17693	1.84878
0.88	4.65836	9.17478	1.84649
0.882	4.65782	9.1738	1.84381
0.884	4.65294	9.17008	1.83966
0.885	4.64865	9.16754	1.83787
0.887	4.64804	9.16521	1.83475
0.889	4.64735	9.16436	1.83229
0.89	4.64662	9.16207	1.83133
0.892	4.64597	9.16003	1.829
0.894	4.64542	9.15864	1.82548
0.895	4.64544	9.15555	1.82304
0.897	4.6432	9.15267	1.82067
0.899	4.64095	9.1518	1.81952
0.9	4.63878	9.15317	1.81678
0.902	4.63526	9.15404	1.81459
0.904	4.63335	9.15181	1.81005
0.905	4.63239	9.14821	1.80614
0.907	4.63199	9.14496	1.80274
0.909	4.63171	9.14313	1.79963
0.91	4.63042	9.14068	1.79644
0.912	4.62843	9.14021	1.79388
0.914	4.62725	9.13624	1.79053
0.915	4.62656	9.13176	1.78683
0.917	4.62401	9.12776	1.78498
0.919	4.62038	9.12536	1.78233
0.92	4.61772	9.12121	1.77882
0.922	4.61478	9.11635	1.77479
0.924	4.61274	9.1125	1.77054
0.925	4.61188	9.10754	1.76702
0.927	4.60943	9.10462	1.7633
0.929	4.60476	9.10094	1.76064
0.93	4.60081	9.09641	1.75724
0.932	4.59941	9.09288	1.75316
0.934	4.59788	9.08827	1.74861
0.935	4.59575	9.08421	1.74615
0.937	4.59385	9.08033	1.74294
0.939	4.59453	9.077	1.73929
0.94	4.59554	9.07828	1.7355
0.942	4.59484	9.07699	1.73136
0.944	4.59353	9.07651	1.72845
0.945	4.59137	9.07262	1.72738
0.947	4.58993	9.07321	1.72565
0.949	4.58813	9.07212	1.7222
0.95	4.58603	9.07062	1.72022
0.952	4.58429	9.06882	1.71862
0.954	4.5823	9.06855	1.71498
0.955	4.58115	9.0685	1.71093
0.957	4.5803	9.06696	1.70828
0.959	4.57848	9.06722	1.70474
0.96	4.57615	9.0641	1.70055
0.962	4.5738	9.0625	1.697
0.963	4.57151	9.06264	1.69366
0.965	4.56997	9.05978	1.69044
0.967	4.56958	9.0592	1.6883
0.968	4.57093	9.05666	1.6864
0.97	4.57193	9.05479	1.68287
0.972	4.57017	9.05258	1.67998
0.973	4.5668	9.04791	1.678
0.975	4.56441	9.04696	1.67721
0.977	4.56329	9.04451	1.67616
0.978	4.56104	9.04301	1.67404
0.98	4.55786	9.03968	1.67304
0.982	4.55487	9.03539	1.67079
0.983	4.55393	9.03251	1.6689
0.985	4.55469	9.02818	1.66681
0.987	4.55416	9.02483	1.66383
0.988	4.55231	9.02041	1.66061
0.99	4.55072	9.01847	1.65883
0.992	4.54975	9.01593	1.65702
0.993	4.54804	9.01485	1.65304
0.995	4.54546	9.01168	1.65096
0.997	4.54198	9.00904	1.6493
0.998	4.53944	9.00447	1.64594
1	4.53782	9.00068	1.64243
1.002	4.5367	8.99634	1.64052
1.003	4.53624	8.99349	1.63932
1.005	4.53579	8.99139	1.63669
1.007	4.53499	8.98948	1.63501
1.008	4.53219	8.98643	1.63431
1.01	4.52909	8.98376	1.6307
1.012	4.52628	8.98238	1.62837
1.013	4.52706	8.98074	1.62519
1.015	4.52729	8.98073	1.62207
1.017	4.52604	8.98101	1.6177
1.018	4.52439	8.98235	1.61222
1.02	4.52329	8.98162	1.60846
1.022	4.52241	8.98094	1.60457
1.023	4.52117	8.97777	1.60117
1.025	4.51844	8.97453	1.59913
1.027	4.5142	8.97146	1.59727
1.028	4.51179	8.97067	1.59615
1.03	4.50982	8.96676	1.59412
1.032	4.50919	8.96585	1.59075
1.033	4.50942	8.96455	1.58858
1.035	4.50992	8.96484	1.58807
1.037	4.51184	8.96302	1.58534
1.038	4.5119	8.96172	1.58309
1.04	4.51011	8.95943	1.58238
1.042	4.50936	8.95562	1.58099
1.043	4.5087	8.95455	1.57845
1.045	4.50786	8.95177	1.57451
1.047	4.50708	8.94914	1.57292
1.048	4.5064	8.94764	1.57144
1.05	4.50704	8.94515	1.56729
1.051	4.50546	8.94244	1.56491
1.053	4.50534	8.94066	1.56482
1.055	4.50371	8.93827	1.56426
1.056	4.50123	8.93817	1.56197
1.058	4.49813	8.93836	1.55999
1.06	4.49671	8.93725	1.55879
1.061	4.49644	8.93599	1.5571
1.063	4.49547	8.93623	1.5569
1.065	4.49285	8.93896	1.55578
1.066	4.49134	8.93905	1.55086
1.068	4.49097	8.93559	1.54847
1.07	4.48968	8.93367	1.54531
1.071	4.48908	8.93209	1.54325
1.073	4.48796	8.92996	1.54217
1.075	4.48557	8.92926	1.53696
1.076	4.4818	8.92636	1.53445
1.078	4.47706	8.9255	1.53127
1.08	4.47768	8.92424	1.52877
1.081	4.47733	8.92002	1.5236
1.083	4.47526	8.91632	1.52128
1.085	4.47415	8.91396	1.52048
1.086	4.47267	8.91063	1.51925
1.088	4.473	8.90871	1.51866
1.09	4.47239	8.90456	1.51576
1.091	4.46974	8.9007	1.51556
1.093	4.46825	8.89735	1.51565
1.095	4.46746	8.89492	1.51207
1.096	4.46624	8.89368	1.5073
1.098	4.46509	8.89022	1.50642
1.1	4.46612	8.88568	1.50354
1.101	4.46422	8.88559	1.50083
1.103	4.46188	8.88305	1.49952
1.105	4.45946	8.88015	1.49506
1.106	4.45794	8.87951	1.49334
1.108	4.45717	8.87773	1.49184
1.11	4.45656	8.87666	1.48752
1.111	4.4562	8.87468	1.48478
1.113	4.45557	8.87353	1.48198
1.115	4.45487	8.87288	1.47936
1.116	4.45346	8.87323	1.48029
1.118	4.45252	8.87176	1.47897
1.12	4.45102	8.87028	1.47724
1.121	4.4487	8.8678	1.4742
1.123	4.44719	8.86737	1.47433
1.125	4.44598	8.86427	1.47216
1.126	4.44671	8.86223	1.46939
1.128	4.44584	8.86117	1.46656
1.13	4.44329	8.85746	1.46399
1.131	4.44013	8.85377	1.46136
1.133	4.43873	8.8517	1.4591
1.135	4.43786	8.84883	1.45599
1.136	4.4357	8.84749	1.4548
1.138	4.43285	8.84715	1.45589
1.139	4.4323	8.84532	1.45274
1.141	4.43025	8.84343	1.45042
1.143	4.4293	8.8407	1.44919
1.144	4.42944	8.83831	1.44728
1.146	4.42924	8.83527	1.44589
1.148	4.42987	8.83366	1.44368
1.149	4.42923	8.83338	1.44376
1.151	4.42844	8.83134	1.44525
1.153	4.42716	8.82809	1.44587
1.154	4.42374	8.82692	1.44323
1.156	4.4205	8.82716	1.44085
1.158	4.41957	8.8289	1.43907
1.159	4.42022	8.8296	1.43513
1.161	4.42087	8.82677	1.43289
1.163	4.41807	8.82626	1.4328
1.164	4.4163	8.8243	1.43259
1.166	4.41385	8.82317	1.43185
1.168	4.40982	8.82201	1.43038
1.169	4.40773	8.81874	1.42827
1.171	4.40484	8.81551	1.42597
1.173	4.40245	8.81372	1.4234
1.174	4.40044	8.81296	1.41976
1.176	4.39982	8.81261	1.41555
1.178	4.39875	8.81145	1.41288
1.179	4.39664	8.8099	1.41043
1.181	4.39409	8.80607	1.40817
1.183	4.39148	8.80082	1.40768
1.184	4.38742	8.7987	1.40609
1.186	4.38275	8.79904	1.40194
1.188	4.38148	8.79637	1.39924
1.189	4.37879	8.79241	1.39655
1.191	4.37812	8.78871	1.39417
1.193	4.37607	8.78485	1.38891
1.194	4.37427	8.78382	1.38456
1.196	4.37537	8.78152	1.38407
1.198	4.37622	8.78132	1.38307
1.199	4.37481	8.78285	1.38055
1.201	4.37271	8.78435	1.37868
1.203	4.37328	8.78262	1.37742
1.204	4.3728	8.78302	1.37456
1.206	4.3715	8.78163	1.37223
1.208	4.37469	8.77903	1.36985
1.209	4.37506	8.77572	1.36719
1.211	4.37491	8.77346	1.36448
1.213	4.37303	8.77208	1.36299
1.214	4.37085	8.7736	1.36279
1.216	4.36992	8.77463	1.36252
1.218	4.36832	8.7729	1.36355
1.219	4.36726	8.7699	1.36221
1.221	4.36833	8.76784	1.35987
1.223	4.36601	8.76677	1.35835
1.224	4.36552	8.76632	1.35685
1.226	4.36809	8.76689	1.35613
1.227	4.36876	8.76684	1.35715
1.229	4.36943	8.76721	1.35645
1.231	4.37088	8.76462	1.35443
1.232	4.36834	8.762	1.35161
1.234	4.36695	8.75835	1.35038
1.236	4.36562	8.75936	1.34914
1.237	4.36403	8.75968	1.34606
1.239	4.36145	8.75731	1.34467
1.241	4.35999	8.75584	1.34307
1.242	4.35763	8.75554	1.34055
1.244	4.35385	8.75394	1.33892
1.246	4.3538	8.75149	1.33805
1.247	4.35282	8.74739	1.33657
1.249	4.35194	8.74483	1.33472
1.251	4.34952	8.744	1.33306
1.252	4.34606	8.7432	1.33207
1.254	4.3438	8.74229	1.33035
1.256	4.34445	8.74172	1.32711
1.257	4.3465	8.73967	1.32548
1.259	4.34572	8.73841	1.32333
1.261	4.34474	8.73601	1.32081
1.262	4.34247	8.73506	1.31984
1.264	4.3441	8.73396	1.31851
1.266	4.34381	8.73168	1.31591
1.267	4.34099	8.72936	1.31295
1.269	4.33882	8.72633	1.30998
1.271	4.33439	8.72082	1.30785
1.272	4.33007	8.71932	1.30682
1.274	4.33007	8.72054	1.3053
1.276	4.33089	8.71858	1.30443
1.277	4.32982	8.71756	1.30326
1.279	4.32734	8.71625	1.30117
1.281	4.32506	8.71587	1.29918
1.282	4.32442	8.7147	1.29636
1.284	4.32395	8.7138	1.2942
1.286	4.32391	8.71336	1.29271
1.287	4.31922	8.71356	1.29049
1.289	4.31718	8.7149	1.28747
1.291	4.3156	8.71412	1.28556
1.292	4.31557	8.71387	1.28467
1.294	4.31511	8.71334	1.28349
1.296	4.31497	8.71193	1.28135
1.297	4.31341	8.71215	1.2791
1.299	4.31039	8.71048	1.27662
1.301	4.30989	8.70984	1.27291
1.302	4.3092	8.70917	1.27138
1.304	4.30826	8.71028	1.26929
1.306	4.30815	8.71161	1.26713
1.307	4.30716	8.70801	1.26612
1.309	4.30716	8.70813	1.26463
1.311	4.30648	8.70659	1.26338
1.312	4.30632	8.70673	1.26248
1.314	4.30722	8.70657	1.25998
1.315	4.30535	8.70615	1.25865
1.317	4.30172	8.70467	1.25788
1.319	4.30106	8.70318	1.25628
1.32	4.30196	8.70373	1.25616
1.322	4.3036	8.70151	1.25531
1.324	4.30288	8.69976	1.25378
1.325	4.30276	8.69856	1.25334
1.327	4.30386	8.69786	1.25226
1.329	4.30534	8.69678	1.24888
1.33	4.30449	8.69499	1.2472
1.332	4.30256	8.69589	1.24685
1.334	4.30112	8.69488	1.24582
1.335	4.30192	8.69262	1.24556
1.337	4.30243	8.69018	1.24285
1.339	4.30316	8.68795	1.24148
1.34	4.30214	8.68551	1.23986
1.342	4.29982	8.6821	1.24058
1.344	4.29768	8.68271	1.23894
1.345	4.29675	8.68079	1.23634
1.347	4.2949	8.68069	1.23447
1.349	4.29328	8.67939	1.23143
1.35	4.29212	8.67855	1.22914
1.352	4.29239	8.67783	1.22827
1.354	4.29328	8.67452	1.22544
1.355	4.29189	8.67423	1.22482
1.357	4.29167	8.67529	1.22375
1.359	4.29278	8.67222	1.22153
1.36	4.29316	8.67154	1.21894
1.362	4.29297	8.6729	1.21628
1.364	4.29342	8.67169	1.21423
1.365	4.29303	8.66987	1.21309
1.367	4.29216	8.66812	1.2118
1.369	4.29093	8.667	1.20972
1.37	4.29031	8.66585	1.21073
1.372	4.29078	8.66294	1.21046
1.374	4.29035	8.66352	1.2059
1.375	4.29088	8.664	1.20272
1.377	4.28972	8.66202	1.20005
1.379	4.28823	8.65892	1.20109
1.38	4.28816	8.65788	1.19966
1.382	4.28831	8.65573	1.19823
1.384	4.28765	8.65292	1.1964
1.385	4.28613	8.65028	1.19405
1.387	4.28455	8.6481	1.19399
1.389	4.28333	8.6448	1.19125
1.39	4.2821	8.64136	1.19008
1.392	4.28105	8.64002	1.18723
1.394	4.27932	8.63857	1.18402
1.395	4.27785	8.63331	1.18206
1.397	4.27751	8.63149	1.17956
1.399	4.27625	8.62878	1.17926
1.4	4.27534	8.62629	1.17775
1.402	4.27494	8.62656	1.17656
1.403	4.27393	8.62586	1.17631
1.405	4.27185	8.62611	1.17509
1.407	4.27069	8.62383	1.17291
1.408	4.26948	8.62102	1.16943
1.41	4.26649	8.62039	1.16796
1.412	4.26502	8.62179	1.16598
1.413	4.26455	8.62082	1.16492
1.415	4.26366	8.61912	1.16448
1.417	4.26188	8.61988	1.16474
1.418	4.26098	8.62075	1.16117
1.42	4.2608	8.62062	1.15967
1.422	4.25875	8.61934	1.15781
1.423	4.25703	8.61622	1.15823
1.425	4.25772	8.61358	1.15509
1.427	4.25843	8.6112	1.1545
1.428	4.25724	8.60858	1.15153
1.43	4.25587	8.60662	1.15009
1.432	4.25508	8.60442	1.14698
1.433	4.25509	8.60314	1.14752
1.435	4.25496	8.60143	1.14705
1.437	4.25312	8.59919	1.14638
1.438	4.25075	8.59539	1.14612
1.44	4.24968	8.59272	1.14392
1.442	4.24827	8.59189	1.14195
1.443	4.24586	8.58809	1.13962
1.445	4.24413	8.5865	1.1383
1.447	4.24288	8.58418	1.13539
1.448	4.24108	8.58254	1.13396
1.45	4.24084	8.57956	1.13426
1.452	4.24076	8.57607	1.13299
1.453	4.23873	8.57323	1.13104
1.455	4.23644	8.57109	1.12725
1.457	4.23583	8.57044	1.12513
1.458	4.23592	8.56889	1.1215
1.46	4.23533	8.56684	1.11945
1.462	4.2341	8.56538	1.11668
1.463	4.23384	8.56303	1.11511
1.465	4.23337	8.56146	1.11423
1.467	4.2311	8.55972	1.11439
1.468	4.22995	8.55771	1.11315
1.47	4.23158	8.55556	1.11299
1.472	4.23292	8.55545	1.11232
1.473	4.23271	8.55527	1.11228
1.475	4.23085	8.55509	1.11161
1.477	4.22921	8.55257	1.11025
1.478	4.23058	8.54816	1.10838
1.48	4.23252	8.54533	1.10817
1.482	4.23333	8.54442	1.10646
1.483	4.23231	8.54191	1.10521
1.485	4.23032	8.54162	1.10557
1.486	4.23036	8.54025	1.10465
1.488	4.2308	8.53963	1.1035
1.49	4.23179	8.53757	1.10211
1.491	4.23143	8.53896	1.10123
1.493	4.23066	8.53984	1.09953
1.495	4.23153	8.54171	1.09786
1.496	4.23213	8.54172	1.09735
1.498	4.23137	8.54139	1.09674
1.5	4.23059	8.54195	1.09725
1.501	4.2299	8.54262	1.09737
1.503	4.22842	8.54412	1.09667
1.505	4.22749	8.54388	1.09559
1.506	4.22715	8.54261	1.09308
1.508	4.2265	8.54053	1.09071
1.51	4.22689	8.53866	1.08895
1.511	4.2259	8.53914	1.08756
1.513	4.2246	8.53965	1.08613
1.515	4.22302	8.5378	1.08559
1.516	4.22202	8.53539	1.08352
1.518	4.22155	8.53268	1.08189
1.52	4.2191	8.53076	1.08111
1.521	4.21769	8.52898	1.07774
1.523	4.21644	8.52672	1.07431
1.525	4.21609	8.52404	1.07269
1.526	4.21511	8.52206	1.07045
1.528	4.21253	8.51844	1.06753
1.53	4.21074	8.5165	1.065
1.531	4.20915	8.51397	1.06281
1.533	4.20852	8.51031	1.06063
1.535	4.20908	8.50633	1.05915
1.536	4.20852	8.50286	1.05728
1.538	4.20788	8.49907	1.05602
1.54	4.20787	8.49768	1.05453
1.541	4.20582	8.49595	1.05265
1.543	4.20468	8.49528	1.05079
1.545	4.20479	8.49473	1.04973
1.546	4.20391	8.49345	1.04845
1.548	4.20254	8.49471	1.04631
1.55	4.20122	8.49565	1.04363
1.551	4.19752	8.49749	1.04193
1.553	4.19644	8.49586	1.04038
1.555	4.19468	8.49355	1.03788
1.556	4.19363	8.49246	1.03495
1.558	4.19351	8.49267	1.03218
1.56	4.19228	8.48884	1.02907
1.561	4.19301	8.48548	1.02676
1.563	4.19077	8.48252	1.02577
1.565	4.19086	8.48212	1.02545
1.566	4.18984	8.48311	1.02418
1.568	4.18938	8.48435	1.02238
1.57	4.191	8.48556	1.02127
1.571	4.19141	8.48715	1.02026
1.573	4.19175	8.48728	1.01901
1.574	4.18938	8.48789	1.01733
1.576	4.18707	8.48735	1.0159
1.578	4.18542	8.48485	1.0152
1.579	4.1849	8.48237	1.01402
1.581	4.18423	8.47885	1.01231
1.583	4.18546	8.47777	1.01008
1.584	4.18599	8.47527	1.00749
1.586	4.18505	8.47414	1.0053
1.588	4.1861	8.474	1.00336
1.589	4.18601	8.47279	1.00274
1.591	4.18805	8.46948	1.00135
1.593	4.18908	8.46849	0.999293
1.594	4.18774	8.46982	0.99745
1.596	4.18731	8.47164	0.997094
1.598	4.18803	8.47099	0.996181
1.599	4.18924	8.4684	0.9953
1.601	4.18914	8.46731	0.996816
1.603	4.18716	8.46503	0.997813
1.604	4.18735	8.46278	0.996344
1.606	4.18491	8.46049	0.994825
1.608	4.18375	8.45872	0.992544
1.609	4.18342	8.459	0.990021
1.611	4.18288	8.45877	0.988461
1.613	4.18229	8.45835	0.988463
1.614	4.18203	8.45729	0.987762
1.616	4.18272	8.45724	0.987206
1.618	4.18274	8.45676	0.985958
1.619	4.18214	8.45602	0.98392
1.621	4.1802	8.45673	0.981654
1.623	4.1772	8.45582	0.979611
1.624	4.17468	8.45723	0.978265
1.626	4.17355	8.45655	0.977626
1.628	4.1739	8.45774	0.975792
1.629	4.17361	8.45607	0.973705
1.631	4.1719	8.45496	0.971179
1.633	4.16958	8.4539	0.970752
1.634	4.16978	8.45288	0.970547
1.636	4.16928	8.45157	0.967345
1.638	4.16986	8.45078	0.962916
1.639	4.17114	8.45081	0.960891
1.641	4.17095	8.44951	0.960774
1.643	4.17129	8.4466	0.957407
1.644	4.1715	8.4451	0.954732
1.646	4.17105	8.44305	0.952667
1.648	4.17088	8.44265	0.951067
1.649	4.17046	8.43952	0.950555
1.651	4.17105	8.43957	0.951014
1.653	4.16949	8.43944	0.950946
1.654	4.16836	8.43787	0.949037
1.656	4.1662	8.43886	0.946585
1.658	4.16641	8.43724	0.944008
1.659	4.1651	8.43648	0.940859
1.661	4.16445	8.43374	0.94035
1.662	4.16554	8.43159	0.938684
1.664	4.16714	8.43102	0.939165
1.666	4.16567	8.42878	0.937717
1.667	4.16557	8.42709	0.936185
1.669	4.16503	8.4254	0.935944
1.671	4.16373	8.42411	0.935942
1.672	4.1621	8.42093	0.935576
1.674	4.16205	8.42035	0.934559
1.676	4.16088	8.42062	0.932838
1.677	4.16084	8.42055	0.933902
1.679	4.15821	8.42076	0.934896
1.681	4.15366	8.41908	0.934039
1.682	4.14911	8.41983	0.931862
1.684	4.14708	8.4174	0.931482
1.686	4.14597	8.41471	0.930208
1.687	4.1434	8.41074	0.930032
1.689	4.14214	8.40547	0.929814
1.691	4.14197	8.40296	0.929327
1.692	4.14117	8.40302	0.926683
1.694	4.14146	8.40499	0.924257
1.696	4.14121	8.40428	0.922151
1.697	4.14003	8.40252	0.923176
1.699	4.13808	8.4021	0.922324
1.701	4.13664	8.40173	0.921175
1.702	4.13563	8.40047	0.91924
1.704	4.13239	8.39888	0.918342
1.706	4.13049	8.3969	0.915715
1.707	4.13007	8.39574	0.914859
1.709	4.12582	8.39495	0.913012
1.711	4.12359	8.39311	0.909105
1.712	4.12329	8.39188	0.906599
1.714	4.12542	8.39132	0.905818
1.716	4.12434	8.38899	0.902709
1.717	4.12455	8.388	0.901768
1.719	4.12485	8.38621	0.900277
1.721	4.12523	8.38536	0.899334
1.722	4.12596	8.38695	0.900123
1.724	4.1277	8.38701	0.899782
1.726	4.12929	8.38802	0.898853
1.727	4.12946	8.38286	0.896497
1.729	4.13107	8.37968	0.894987
1.731	4.13203	8.37875	0.893382
1.732	4.13195	8.37903	0.890195
1.734	4.13175	8.37814	0.889719
1.736	4.13263	8.37689	0.889363
1.737	4.13117	8.37508	0.888847
1.739	4.1303	8.37646	0.887225
1.741	4.12919	8.37741	0.887369
1.742	4.12812	8.3747	0.886575
1.744	4.12857	8.37336	0.884784
1.746	4.1298	8.37203	0.883726
1.747	4.12843	8.37154	0.882517
1.749	4.12756	8.37213	0.881231
1.75	4.12852	8.37189	0.880847
1.752	4.12721	8.37182	0.881537
1.754	4.12531	8.37233	0.879668
1.755	4.12292	8.37084	0.87868
1.757	4.12217	8.36874	0.877962
1.759	4.12227	8.36588	0.876785
1.76	4.12041	8.36755	0.874518
1.762	4.11809	8.36805	0.871706
1.764	4.11794	8.36519	0.869967
1.765	4.11801	8.36407	0.867949
1.767	4.11661	8.36083	0.866983
1.769	4.11478	8.3586	0.865917
1.77	4.11306	8.35837	0.86296
1.772	4.10906	8.35538	0.861152
1.774	4.10666	8.35243	0.860231
1.775	4.10583	8.34891	0.85927
1.777	4.10307	8.34689	0.857042
1.779	4.10096	8.34508	0.85455
1.78	4.1002	8.3432	0.852326
1.782	4.10089	8.34162	0.849009
1.784	4.10168	8.33995	0.848509
1.785	4.10042	8.3366	0.847312
1.787	4.09968	8.33518	0.84541
1.789	4.10012	8.33512	0.844477
1.79	4.10072	8.3357	0.84348
1.792	4.10021	8.33416	0.841735
1.794	4.1002	8.3308	0.839443
1.795	4.10009	8.32622	0.839318
1.797	4.09973	8.32406	0.838704
1.799	4.09872	8.32157	0.83727
1.8	4.09709	8.32125	0.835452
1.802	4.09701	8.32126	0.834495
1.804	4.09853	8.32046	0.834538
1.805	4.09849	8.31812	0.833237
1.807	4.09616	8.31695	0.831754
1.809	4.09505	8.31654	0.830256
1.81	4.09529	8.31515	0.828751
1.812	4.09474	8.31305	0.826948
1.814	4.09565	8.31044	0.824956
1.815	4.09549	8.30783	0.824373
1.817	4.09492	8.30679	0.823818
1.819	4.09293	8.30576	0.822688
1.82	4.09153	8.30461	0.821863
1.822	4.09113	8.30004	0.820817
1.824	4.08884	8.29592	0.820331
1.825	4.08693	8.2932	0.820093
1.827	4.08658	8.28994	0.820377
1.829	4.08657	8.29091	0.820541
1.83	4.08715	8.29194	0.818875
1.832	4.08691	8.29029	0.817782
1.834	4.08667	8.28684	0.816602
1.835	4.08686	8.2828	0.816752
1.837	4.08531	8.27944	0.816448
1.838	4.08269	8.2786	0.814823
1.84	4.08139	8.27989	0.813889
1.842	4.08013	8.27778	0.812513
1.843	4.07854	8.27718	0.811797
1.845	4.07557	8.27545	0.811282
1.847	4.07408	8.27643	0.810202
1.848	4.07541	8.27551	0.809635
1.85	4.07607	8.27149	0.808618
1.852	4.07588	8.26852	0.807613
1.853	4.07532	8.26714	0.808879
1.855	4.07479	8.26679	0.810918
1.857	4.07476	8.2667	0.809733
1.858	4.07468	8.26524	0.806994
1.86	4.07574	8.26379	0.806365
1.862	4.07611	8.26182	0.806418
1.863	4.0745	8.26038	0.805739
1.865	4.07392	8.25903	0.804669
1.867	4.07464	8.25994	0.803445
1.868	4.07523	8.25939	0.801316
1.87	4.07457	8.25918	0.799277
1.872	4.07224	8.25788	0.797897
1.873	4.07191	8.25523	0.795808
1.875	4.07226	8.25617	0.794729
1.877	4.07003	8.2553	0.794841
1.878	4.06996	8.25357	0.794459
1.88	4.07162	8.25061	0.793818
1.882	4.07202	8.24832	0.793017
1.883	4.07309	8.24812	0.792724
1.885	4.07498	8.24688	0.791895
1.887	4.07702	8.24587	0.789365
1.888	4.07817	8.24571	0.78702
1.89	4.0758	8.24426	0.785083
1.892	4.073	8.24648	0.784212
1.893	4.0712	8.24674	0.784661
1.895	4.06951	8.2456	0.783471
1.897	4.06898	8.24337	0.780043
1.898	4.06815	8.24018	0.779227
1.9	4.06638	8.23824	0.78021
1.902	4.06541	8.23759	0.779292
1.903	4.06669	8.23641	0.778211
1.905	4.06955	8.23553	0.777307
1.907	4.07115	8.23446	0.776203
1.908	4.07035	8.23406	0.775067
1.91	4.06921	8.23402	0.774466
1.912	4.06818	8.23577	0.77491
1.913	4.06747	8.23655	0.775164
1.915	4.06542	8.23526	0.776656
1.917	4.06265	8.2324	0.776674
1.918	4.0629	8.23142	0.775592
1.92	4.06349	8.22974	0.773971
1.922	4.0625	8.22687	0.773112
1.923	4.06243	8.22653	0.773407
1.925	4.06239	8.22289	0.773251
1.926	4.06016	8.22174	0.771578
1.928	4.05786	8.22215	0.771863
1.93	4.05647	8.22093	0.773091
1.931	4.05683	8.2229	0.773911
1.933	4.05769	8.22099	0.773862
1.935	4.05738	8.21796	0.771133
1.936	4.05845	8.21595	0.769305
1.938	4.06013	8.21452	0.770045
1.94	4.06135	8.21221	0.770215
1.941	4.06239	8.20983	0.768218
1.943	4.0611	8.20622	0.767187
1.945	4.05864	8.20225	0.766558
1.946	4.05607	8.19878	0.766622
1.948	4.05387	8.19769	0.766476
1.95	4.05238	8.1977	0.76542
1.951	4.05168	8.19602	0.763034
1.953	4.05068	8.19412	0.761867
1.955	4.0514	8.19417	0.761384
1.956	4.05324	8.19061	0.76041
1.958	4.0546	8.18835	0.759173
1.96	4.05466	8.18665	0.758471
1.961	4.05345	8.18502	0.757823
1.963	4.05214	8.18265	0.75786
1.965	4.0512	8.17949	0.755861
1.966	4.0498	8.18077	0.753716
1.968	4.04977	8.18201	0.754486
1.97	4.0486	8.18126	0.753696
1.971	4.04748	8.18104	0.751994
1.973	4.04692	8.18076	0.750191
1.975	4.0462	8.18046	0.749401
1.976	4.04606	8.18056	0.749055
1.978	4.04539	8.18036	0.747327
1.98	4.04184	8.17972	0.746786
1.981	4.03854	8.17862	0.745123
1.983	4.03684	8.17719	0.746602
1.985	4.03652	8.17596	0.745907
1.986	4.03569	8.17528	0.743981
1.988	4.03295	8.17406	0.740641
1.99	4.03015	8.17323	0.740005
1.991	4.02899	8.17203	0.73915
1.993	4.0276	8.1716	0.740476
1.995	4.02695	8.17019	0.739809
1.996	4.02434	8.17003	0.738286
1.998	4.02112	8.17044	0.737145
2	4.01809	8.16608	0.736918
2.001	4.01811	8.16316	0.735412
2.003	4.01833	8.162	0.735275
2.005	4.01863	8.15963	0.734403
2.006	4.01789	8.15683	0.733885
2.008	4.01672	8.15279	0.733876
2.01	4.01496	8.14988	0.732487
2.011	4.01457	8.1481	0.730717
2.013	4.01486	8.14755	0.73083
2.014	4.01308	8.14492	0.73016
2.016	4.01323	8.14276	0.728109
2.018	4.01351	8.14105	0.727595
2.019	4.01409	8.14034	0.729289
2.021	4.01512	8.13771	0.729144
2.023	4.01573	8.13793	0.727859
2.024	4.015	8.1374	0.725808
2.026	4.01178	8.13432	0.725028
2.028	4.01206	8.13473	0.725573
2.029	4.01237	8.13303	0.72537
2.031	4.01317	8.13051	0.723687
2.033	4.01361	8.12945	0.724101
2.034	4.01363	8.12806	0.723217
2.036	4.01256	8.12575	0.723452
2.038	4.0141	8.12346	0.723851
2.039	4.01577	8.12261	0.722927
2.041	4.01555	8.12259	0.722624
2.043	4.01471	8.1237	0.723923
2.044	4.01472	8.12178	0.723173
2.046	4.01333	8.12027	0.721519
2.048	4.01357	8.12051	0.721556
2.049	4.01297	8.11996	0.720467
2.051	4.01331	8.11863	0.720137
2.053	4.01429	8.11747	0.720241
2.054	4.01529	8.11731	0.719567
2.056	4.01697	8.11361	0.718586
2.058	4.01614	8.11149	0.718307
2.059	4.01569	8.11023	0.718493
2.061	4.01547	8.10603	0.717317
2.063	4.0137	8.10307	0.714602
2.064	4.01198	8.10062	0.715776
2.066	4.01054	8.10091	0.714369
2.068	4.01258	8.10223	0.713561
2.069	4.01266	8.10195	0.71147
2.071	4.01446	8.10299	0.711203
2.073	4.01461	8.10369	0.711355
2.074	4.01523	8.10347	0.710553
2.076	4.01503	8.09887	0.709484
2.078	4.01626	8.09667	0.706633
2.079	4.01314	8.09622	0.704677
2.081	4.01217	8.09526	0.70358
2.083	4.01328	8.09497	0.702029
2.084	4.01251	8.09524	0.699827
2.086	4.01062	8.09358	0.698277
2.088	4.00923	8.092	0.696999
2.089	4.00597	8.09221	0.695748
2.091	4.00658	8.09271	0.694866
2.093	4.00574	8.09087	0.692566
2.094	4.00654	8.08996	0.69246
2.096	4.0038	8.08967	0.691545
2.098	4.00182	8.08887	0.692776
2.099	4.0023	8.08545	0.69126
2.101	4.00031	8.08286	0.689386
2.102	3.99858	8.08099	0.687934
2.104	4.0001	8.0787	0.68546
2.106	4.00056	8.07598	0.682556
2.107	4.00107	8.07272	0.681461
2.109	4.00062	8.07294	0.681439
2.111	3.99869	8.07364	0.681282
2.112	3.99606	8.07175	0.680794
2.114	3.99572	8.06936	0.679481
2.116	3.99418	8.06726	0.677062
2.117	3.99282	8.0633	0.675975
2.119	3.99184	8.06131	0.676175
2.121	3.99249	8.06027	0.676111
2.122	3.99118	8.05914	0.676002
2.124	3.99134	8.05584	0.675738
2.126	3.99132	8.05583	0.675412
2.127	3.98866	8.05664	0.673812
2.129	3.989	8.05506	0.67281
2.131	3.99193	8.05398	0.671589
2.132	3.99207	8.05355	0.671075
2.134	3.9908	8.05265	0.672421
2.136	3.98982	8.05046	0.672281
2.137	3.98916	8.04944	0.671384
2.139	3.98853	8.04871	0.669246
2.141	3.98799	8.0484	0.668627
2.142	3.98627	8.04603	0.668553
2.144	3.98495	8.04482	0.66841
2.146	3.98418	8.04364	0.668786
2.147	3.98591	8.04059	0.668319
2.149	3.98628	8.03969	0.66808
2.151	3.98524	8.04055	0.667424
2.152	3.98539	8.04078	0.667379
2.154	3.985	8.03954	0.667197
2.156	3.98558	8.03768	0.66718
2.157	3.98667	8.03653	0.667577
2.159	3.98423	8.03566	0.667713
2.161	3.98276	8.03426	0.666776
2.162	3.98326	8.03176	0.665117
2.164	3.98392	8.02982	0.663793
2.166	3.98319	8.02912	0.662606
2.167	3.98294	8.02759	0.66272
2.169	3.98591	8.02673	0.66363
2.171	3.98679	8.02376	0.66331
2.172	3.98596	8.01946	0.662162
2.174	3.98499	8.01708	0.661319
2.176	3.98379	8.01514	0.660431
2.177	3.98321	8.01211	0.658854
2.179	3.98321	8.00747	0.657353
2.181	3.98175	8.00729	0.656993
2.182	3.98036	8.00486	0.656969
2.184	3.9801	8.00118	0.657635
2.186	3.97905	7.99801	0.658182
2.187	3.97827	7.99696	0.658038
2.189	3.97431	7.99623	0.658403
2.19	3.97269	7.99611	0.656923
2.192	3.9722	7.99482	0.655894
2.194	3.97241	7.99249	0.654827
2.195	3.97324	7.99378	0.65353
2.197	3.97066	7.99535	0.652198
2.199	3.96761	7.99551	0.649864
2.2	3.96916	7.9935	0.648482
2.202	3.9707	7.992	0.647086
2.204	3.96929	7.99139	0.646766
2.205	3.96743	7.99274	0.646123
2.207	3.96713	7.99185	0.645239
2.209	3.9668	7.99286	0.644055
2.21	3.96536	7.993	0.641478
2.212	3.96434	7.9944	0.640598
2.214	3.96358	7.99495	0.639701
2.215	3.96323	7.99298	0.638655
2.217	3.96497	7.99201	0.636669
2.219	3.96456	7.99117	0.635517
2.22	3.96455	7.99059	0.634753
2.222	3.96606	7.98951	0.63307
2.224	3.96725	7.98583	0.631857
2.225	3.96887	7.98059	0.630044
2.227	3.97077	7.97727	0.627827
2.229	3.97253	7.97248	0.627286
2.23	3.97371	7.96765	0.625764
2.232	3.97348	7.96314	0.624892
2.234	3.97391	7.96039	0.622855
2.235	3.9735	7.96015	0.621223
2.237	3.97253	7.95957	0.620271
2.239	3.97335	7.95858	0.620141
2.24	3.97436	7.95663	0.621597
2.242	3.9736	7.95232	0.621023
2.244	3.97266	7.94768	0.620252
2.245	3.97308	7.94402	0.61965
2.247	3.97376	7.93908	0.617303
2.249	3.97206	7.93638	0.616544
2.25	3.9707	7.93411	0.615248
2.252	3.9703	7.93198	0.615812
2.254	3.96794	7.92825	0.61538
2.255	3.96569	7.92456	0.615887
2.257	3.96619	7.92377	0.614832
2.259	3.96739	7.92496	0.613225
2.26	3.96691	7.925	0.611545
2.262	3.96524	7.92275	0.612301
2.264	3.96411	7.92273	0.612983
2.265	3.96231	7.92255	0.613064
2.267	3.96044	7.92196	0.611447
2.269	3.95925	7.91994	0.611885
2.27	3.95808	7.91755	0.612552
2.272	3.9579	7.91425	0.612363
2.274	3.95796	7.91228	0.612443
2.275	3.95843	7.90963	0.612926
2.277	3.96031	7.91128	0.613142
2.278	3.96003	7.91347	0.612693
2.28	3.95901	7.91531	0.610562
2.282	3.95885	7.91562	0.608469
2.283	3.95855	7.91401	0.607982
2.285	3.95849	7.91414	0.607342
2.287	3.9579	7.91443	0.606529
2.288	3.95721	7.91431	0.607447
2.29	3.9582	7.91179	0.606179
2.292	3.95948	7.91028	0.606918
2.293	3.95963	7.90893	0.604645
2.295	3.96186	7.90861	0.602385
2.297	3.96324	7.90577	0.600018
2.298	3.96169	7.90431	0.600779
2.3	3.95965	7.90326	0.60115
2.302	3.95926	7.89917	0.60072
2.303	3.95941	7.89621	0.596965
2.305	3.95823	7.89516	0.596567
2.307	3.95784	7.8944	0.594061
2.308	3.95805	7.89398	0.594352
2.31	3.95763	7.89116	0.592257
2.312	3.95716	7.88857	0.589299
2.313	3.95873	7.88405	0.588391
2.315	3.96075	7.8832	0.586401
2.317	3.96049	7.88341	0.584758
2.318	3.95798	7.88336	0.583767
2.32	3.95782	7.8827	0.583503
2.322	3.95929	7.8808	0.584467
2.323	3.95879	7.88056	0.583112
2.325	3.95788	7.88004	0.583078
2.327	3.95684	7.87788	0.582539
2.328	3.95569	7.87846	0.58041
2.33	3.95554	7.88	0.579079
2.332	3.95509	7.8778	0.579511
2.333	3.95305	7.87566	0.578268
2.335	3.95168	7.87341	0.577714
2.337	3.95046	7.87333	0.577678
2.338	3.94941	7.87303	0.579747
2.34	3.94982	7.87008	0.576876
2.342	3.95002	7.86774	0.575199
2.343	3.94948	7.86677	0.575648
2.345	3.9499	7.86407	0.577525
2.347	3.95076	7.86274	0.576104
2.348	3.94954	7.86116	0.574428
2.35	3.94847	7.85832	0.573221
2.352	3.94759	7.85387	0.571829
2.353	3.94613	7.85033	0.570615
2.355	3.94476	7.84886	0.569505
2.357	3.94176	7.84626	0.570274
2.358	3.94066	7.8418	0.569936
2.36	3.94118	7.84054	0.567377
2.362	3.94036	7.83631	0.566957
2.363	3.93874	7.83274	0.566118
2.365	3.93967	7.83064	0.565059
2.366	3.94322	7.82859	0.563456
2.368	3.94507	7.82946	0.562138
2.37	3.94543	7.82946	0.563724
2.371	3.94534	7.82657	0.563685
2.373	3.94293	7.8268	0.563393
2.375	3.94258	7.82606	0.561811
2.376	3.94295	7.8243	0.561154
2.378	3.94203	7.82101	0.560726
2.38	3.94133	7.81913	0.55903
2.381	3.94039	7.81617	0.557725
2.383	3.93762	7.81527	0.557488
2.385	3.93498	7.81499	0.556638
2.386	3.93305	7.81411	0.556484
2.388	3.93139	7.81121	0.555371
2.39	3.9309	7.80958	0.554794
2.391	3.93268	7.81073	0.553885
2.393	3.93441	7.81032	0.554218
2.395	3.93454	7.81025	0.553994
2.396	3.9317	7.8098	0.553032
2.398	3.93111	7.80902	0.552912
2.4	3.93125	7.80931	0.552327
2.401	3.92971	7.80675	0.554185
2.403	3.92869	7.80509	0.554701
2.405	3.92914	7.80394	0.553061
2.406	3.92706	7.80275	0.552151
2.408	3.92353	7.80341	0.552428
2.41	3.92019	7.80224	0.551594
2.411	3.9197	7.8025	0.550551
2.413	3.92058	7.80438	0.549591
2.415	3.92288	7.80474	0.548715
2.416	3.92315	7.80349	0.547947
2.418	3.92143	7.80245	0.545928
2.42	3.92266	7.80078	0.544789
2.421	3.92381	7.80006	0.543358
2.423	3.92338	7.80001	0.543101
2.425	3.92198	7.79833	0.542795
2.426	3.92263	7.79747	0.541527
2.428	3.92296	7.79471	0.538669
2.43	3.92431	7.79338	0.537476
2.431	3.92611	7.7911	0.536538
2.433	3.92471	7.78854	0.536518
2.435	3.92219	7.78817	0.535779
2.436	3.92241	7.78551	0.534968
2.438	3.92423	7.78332	0.53485
2.44	3.92448	7.78145	0.533255
2.441	3.92408	7.77924	0.53198
2.443	3.92361	7.77747	0.530785
2.445	3.92448	7.77466	0.530315
2.446	3.92327	7.77151	0.5312
2.448	3.92375	7.76886	0.53207
2.45	3.92199	7.76826	0.531763
2.451	3.9224	7.76653	0.530896
2.453	3.92119	7.76463	0.52974
2.454	3.9179	7.76114	0.528098
2.456	3.91445	7.76064	0.525967
2.458	3.9133	7.75851	0.523776
2.459	3.91489	7.75576	0.522954
2.461	3.9114	7.75415	0.521348
2.463	3.90997	7.75283	0.520548
2.464	3.90988	7.75289	0.521184
2.466	3.91176	7.7525	0.519882
2.468	3.91205	7.75201	0.518034
2.469	3.91226	7.75099	0.518675
2.471	3.91099	7.74827	0.519989
2.473	3.90802	7.74649	0.521282
2.474	3.90772	7.74376	0.521178
2.476	3.90761	7.74134	0.519643
2.478	3.90518	7.73879	0.519417
2.479	3.9037	7.73693	0.518737
2.481	3.90202	7.73663	0.51704
2.483	3.90224	7.73472	0.516699
2.484	3.90111	7.7318	0.51647
2.486	3.90181	7.73036	0.51405
2.488	3.90256	7.73064	0.511548
2.489	3.90367	7.72648	0.509954
2.491	3.90424	7.72333	0.507853
2.493	3.90319	7.72127	0.507758
2.494	3.90281	7.71959	0.508204
2.496	3.9009	7.71845	0.507244
2.498	3.90237	7.71547	0.507274
2.499	3.90101	7.71215	0.507949
2.501	3.89709	7.70922	0.509067
2.503	3.89845	7.70773	0.510562
2.504	3.89809	7.70674	0.511322
2.506	3.89815	7.70296	0.509505
2.508	3.89838	7.6994	0.509752
2.509	3.89624	7.69917	0.510819
2.511	3.8963	7.70041	0.510048
2.513	3.89613	7.69944	0.508157
2.514	3.89772	7.6966	0.506776
2.516	3.89633	7.69569	0.505361
2.518	3.89551	7.69574	0.50432
2.519	3.89506	7.6947	0.502787
2.521	3.89424	7.69369	0.50135
2.523	3.89647	7.69322	0.500453
2.524	3.89482	7.69246	0.500776
2.526	3.89456	7.69222	0.500598
2.528	3.89204	7.69341	0.499484
2.529	3.89196	7.69082	0.498288
2.531	3.89016	7.68962	0.496458
2.533	3.89075	7.68949	0.496113
2.534	3.88879	7.68755	0.495016
2.536	3.88987	7.68605	0.493642
2.537	3.89229	7.68498	0.492275
2.539	3.8922	7.68663	0.491015
2.541	3.89436	7.68664	0.489754
2.542	3.89748	7.68522	0.488084
2.544	3.89761	7.68317	0.486699
2.546	3.89581	7.68155	0.486724
2.547	3.89347	7.67946	0.486539
2.549	3.89092	7.67695	0.485848
2.551	3.8912	7.67674	0.484484
2.552	3.88908	7.67858	0.484496
2.554	3.88696	7.67777	0.483817
2.556	3.88633	7.67668	0.483045
2.557	3.88744	7.67677	0.483193
2.559	3.88747	7.67535	0.483433
2.561	3.8883	7.6727	0.485154
2.562	3.88956	7.67113	0.484171
2.564	3.88741	7.67085	0.483972
2.566	3.88406	7.66972	0.48244
2.567	3.88329	7.66899	0.480546
2.569	3.88458	7.66922	0.480618
2.571	3.88185	7.66891	0.480803
2.572	3.87927	7.66696	0.481236
2.574	3.87809	7.66679	0.482051
2.576	3.87919	7.66636	0.482733
2.577	3.87718	7.66463	0.482488
2.579	3.87764	7.6638	0.484252
2.581	3.87777	7.66517	0.485364
2.582	3.87592	7.66453	0.48675
2.584	3.87382	7.66238	0.486787
2.586	3.87458	7.65851	0.486266
2.587	3.87641	7.65573	0.484739
2.589	3.87686	7.65512	0.484554
2.591	3.87778	7.65462	0.483825
2.592	3.87777	7.6523	0.483102
2.594	3.87869	7.65079	0.483204
2.596	3.87669	7.65007	0.482573
2.597	3.87659	7.64815	0.481673
2.599	3.87429	7.64668	0.481273
2.601	3.87423	7.64399	0.481443
2.602	3.87596	7.64268	0.478585
2.604	3.87405	7.64108	0.477779
2.606	3.87306	7.64069	0.479054
2.607	3.87508	7.63909	0.47994
2.609	3.87441	7.63745	0.47811
2.611	3.87252	7.63769	0.475894
2.612	3.8745	7.63716	0.475323
2.614	3.87493	7.63577	0.474865
2.616	3.87434	7.63286	0.476541
2.617	3.8749	7.62984	0.475115
2.619	3.87394	7.62794	0.474314
2.621	3.87242	7.6254	0.474107
2.622	3.87258	7.6232	0.47389
2.624	3.87336	7.62094	0.471164
2.625	3.87344	7.62042	0.470614
2.627	3.87098	7.62004	0.470008
2.629	3.87036	7.61957	0.46907
2.63	3.86968	7.61891	0.467933
2.632	3.86948	7.61765	0.466211
2.634	3.8696	7.61817	0.467455
2.635	3.87076	7.61574	0.466366
2.637	3.87242	7.61397	0.465971
2.639	3.8721	7.61318	0.464068
2.64	3.87223	7.61186	0.462796
2.642	3.87257	7.61038	0.461154
2.644	3.87163	7.60664	0.461981
2.645	3.8715	7.6048	0.46295
2.647	3.87235	7.60146	0.461056
2.649	3.87198	7.60125	0.459207
2.65	3.87259	7.6035	0.45863
2.652	3.87265	7.60252	0.460511
2.654	3.8717	7.6019	0.459369
2.655	3.87197	7.60045	0.459727
2.657	3.87198	7.59896	0.458368
2.659	3.87239	7.59846	0.456407
2.66	3.87358	7.597	0.455321
2.662	3.87511	7.59498	0.454016
2.664	3.87386	7.5937	0.453771
2.665	3.87287	7.59295	0.452476
2.667	3.87318	7.59231	0.452768
2.669	3.87338	7.59255	0.454254
2.67	3.87297	7.59206	0.455106
2.672	3.87293	7.59072	0.455486
2.674	3.87246	7.58788	0.45545
2.675	3.87179	7.58682	0.455968
2.677	3.87062	7.58602	0.454796
2.679	3.87045	7.58515	0.45416
2.68	3.8705	7.58525	0.454462
2.682	3.86855	7.58643	0.453275
2.684	3.86593	7.5816	0.454097
2.685	3.86481	7.58069	0.4535
2.687	3.86479	7.5797	0.45324
2.689	3.86481	7.57862	0.452782
2.69	3.86592	7.57863	0.452625
2.692	3.86717	7.57611	0.454284
2.694	3.86805	7.57238	0.454076
2.695	3.86623	7.57279	0.455716
2.697	3.86534	7.57134	0.455817
2.699	3.86595	7.56787	0.454759
2.7	3.86507	7.56521	0.455348
2.702	3.86602	7.56095	0.455176
2.704	3.86448	7.55883	0.455535
2.705	3.86334	7.55762	0.455126
2.707	3.86414	7.55867	0.456699
2.709	3.86375	7.55709	0.457313
2.71	3.86405	7.55656	0.455002
2.712	3.8642	7.55507	0.453738
2.713	3.86312	7.55228	0.455573
2.715	3.86302	7.54937	0.456963
2.717	3.8632	7.55047	0.454743
2.718	3.86261	7.55004	0.454915
2.72	3.86333	7.55049	0.455531
2.722	3.86469	7.55108	0.456589
2.723	3.86767	7.54815	0.458445
2.725	3.87042	7.54654	0.457951
2.727	3.87071	7.54583	0.457589
2.728	3.87107	7.54287	0.456467
2.73	3.87051	7.54206	0.457106
2.732	3.86842	7.54254	0.457859
2.733	3.86745	7.54125	0.457121
2.735	3.86711	7.54235	0.455471
2.737	3.86702	7.53984	0.453581
2.738	3.86697	7.53679	0.451739
2.74	3.86541	7.53399	0.451107
2.742	3.86373	7.53476	0.451607
2.743	3.86149	7.53391	0.452585
2.745	3.86047	7.53295	0.453218
2.747	3.86017	7.53262	0.452586
2.748	3.85837	7.53216	0.451606
2.75	3.85735	7.53022	0.451273
2.752	3.85703	7.52811	0.452294
2.753	3.85616	7.52575	0.453509
2.755	3.85608	7.52283	0.451513
2.757	3.85608	7.52323	0.450181
2.758	3.85454	7.52522	0.451798
2.76	3.85301	7.52521	0.45234
2.762	3.85132	7.52464	0.45283
2.763	3.85019	7.52196	0.453233
2.765	3.84887	7.51882	0.452179
2.767	3.84697	7.51904	0.452746
2.768	3.84579	7.51731	0.453682
2.77	3.84512	7.51631	0.454527
2.772	3.84539	7.51546	0.454938
2.773	3.8458	7.51394	0.455277
2.775	3.84535	7.51131	0.455893
2.777	3.8439	7.50966	0.45678
2.778	3.84342	7.50819	0.457253
2.78	3.84444	7.5065	0.457461
2.782	3.84479	7.50418	0.458244
2.783	3.84397	7.50129	0.458239
2.785	3.84317	7.49912	0.458321
2.787	3.84376	7.49759	0.457717
2.788	3.8446	7.49856	0.45794
2.79	3.84371	7.49609	0.459205
2.792	3.84267	7.49271	0.458718
2.793	3.84167	7.49052	0.459044
2.795	3.8405	7.48862	0.458776
2.797	3.84082	7.48657	0.457995
2.798	3.84121	7.48611	0.458612
2.8	3.84179	7.48485	0.458212
2.801	3.84368	7.48215	0.457856
2.803	3.84343	7.48006	0.457336
2.805	3.84239	7.48068	0.455821
2.806	3.84136	7.47877	0.455426
2.808	3.84167	7.47771	0.454685
2.81	3.84153	7.47609	0.45327
2.811	3.84013	7.47515	0.453219
2.813	3.83845	7.4729	0.452148
2.815	3.83903	7.47296	0.4516
2.816	3.83857	7.47307	0.450888
2.818	3.83875	7.47264	0.449514
2.82	3.83914	7.47192	0.449221
2.821	3.83777	7.47018	0.449582
2.823	3.83692	7.46996	0.44779
2.825	3.83766	7.46905	0.445333
2.826	3.83709	7.46858	0.444553
2.828	3.83632	7.46979	0.443089
2.83	3.83516	7.46944	0.442979
2.831	3.83549	7.46891	0.442129
2.833	3.83589	7.46628	0.440815
2.835	3.83676	7.46477	0.438726
2.836	3.83767	7.46498	0.436256
2.838	3.83813	7.4642	0.435221
2.84	3.83753	7.46348	0.432049
2.841	3.83791	7.46132	0.429829
2.843	3.83728	7.45878	0.429663
2.845	3.83633	7.45512	0.428528
2.846	3.83531	7.45308	0.42803
2.848	3.83497	7.45291	0.427956
2.85	3.83491	7.4509	0.426849
2.851	3.83417	7.44794	0.427285
2.853	3.83475	7.44559	0.427403
2.855	3.83508	7.44363	0.426598
2.856	3.83369	7.44073	0.426538
2.858	3.83246	7.43983	0.425076
2.86	3.83185	7.43707	0.424584
2.861	3.83115	7.43427	0.423192
2.863	3.83066	7.43259	0.421888
2.865	3.82972	7.42858	0.421513
2.866	3.829	7.42577	0.421465
2.868	3.8306	7.4257	0.419975
2.87	3.83096	7.42524	0.418996
2.871	3.83068	7.42451	0.417487
2.873	3.82902	7.42385	0.416343
2.875	3.8273	7.42346	0.415759
2.876	3.82485	7.42322	0.415883
2.878	3.82245	7.4227	0.415827
2.88	3.8217	7.42262	0.416459
2.881	3.82119	7.42035	0.41782
2.883	3.81927	7.41879	0.41867
2.885	3.81691	7.41739	0.417753
2.886	3.81625	7.41651	0.417835
2.888	3.81652	7.41639	0.417356
2.889	3.81547	7.41505	0.415632
2.891	3.81352	7.41163	0.412829
2.893	3.81259	7.4098	0.410329
2.894	3.81285	7.4083	0.409048
2.896	3.81352	7.40741	0.407474
2.898	3.81332	7.40841	0.407734
2.899	3.81352	7.40782	0.40727
2.901	3.81352	7.4053	0.406772
2.903	3.81326	7.40065	0.407518
2.904	3.81269	7.39749	0.406285
2.906	3.81237	7.39566	0.40677
2.908	3.81356	7.39693	0.405744
2.909	3.8125	7.39676	0.406456
2.911	3.81165	7.39656	0.406001
2.913	3.81148	7.39508	0.405417
2.914	3.81484	7.39349	0.40307
2.916	3.81681	7.39351	0.403101
2.918	3.8179	7.39432	0.401816
2.919	3.81956	7.39383	0.402276
2.921	3.81978	7.39029	0.400885
2.923	3.81867	7.38846	0.400508
2.924	3.81962	7.38928	0.40014
2.926	3.82147	7.38921	0.398223
2.928	3.82245	7.38925	0.395985
2.929	3.82296	7.38801	0.393201
2.931	3.8233	7.3845	0.392284
2.933	3.82309	7.3842	0.394577
2.934	3.82371	7.38541	0.395448
2.936	3.82235	7.38474	0.393474
2.938	3.81933	7.38458	0.39532
2.939	3.81919	7.38357	0.392995
2.941	3.81955	7.37908	0.39282
2.943	3.81911	7.37551	0.393126
2.944	3.81886	7.37386	0.391514
2.946	3.81905	7.37155	0.390254
2.948	3.81911	7.36893	0.389412
2.949	3.81809	7.36585	0.389865
2.951	3.81837	7.36509	0.388766
2.953	3.81769	7.36379	0.387745
2.954	3.81746	7.36307	0.387246
2.956	3.81555	7.36218	0.387789
2.958	3.81262	7.35994	0.387768
2.959	3.81298	7.35987	0.388057
2.961	3.81407	7.35837	0.387
2.963	3.81381	7.35691	0.385215
2.964	3.8132	7.35521	0.383215
2.966	3.81168	7.35316	0.380917
2.968	3.80926	7.35246	0.379734
2.969	3.80928	7.35368	0.38065
2.971	3.80944	7.35291	0.381118
2.973	3.81106	7.35089	0.381314
2.974	3.81141	7.34968	0.38007
2.976	3.81244	7.34764	0.379389
2.977	3.81097	7.3444	0.37817
2.979	3.8116	7.34491	0.377408
2.981	3.81171	7.34419	0.376809
2.982	3.8106	7.34294	0.37479
2.984	3.81015	7.33977	0.374557
2.986	3.80892	7.33854	0.37528
2.987	3.80806	7.33835	0.376389
2.989	3.80726	7.33641	0.375683
2.991	3.80638	7.3332	0.374673
2.992	3.80664	7.33078	0.37492
2.994	3.80755	7.32796	0.375101
2.996	3.80645	7.32515	0.374833
2.997	3.8049	7.32409	0.374753
2.999	3.8068	7.3233	0.374062
3.001	3.80617	7.31935	0.373713
3.002	3.80621	7.31454	0.371913
3.004	3.80376	7.31147	0.37167
3.006	3.80468	7.31049	0.372367
3.007	3.80546	7.30778	0.373639
3.009	3.80688	7.30755	0.374265
3.011	3.80782	7.30777	0.372152
3.012	3.80638	7.3057	0.372759
3.014	3.80427	7.30476	0.372665
3.016	3.80286	7.30581	0.372517
3.017	3.80157	7.30627	0.37258
3.019	3.8014	7.30391	0.372414
3.021	3.80129	7.30198	0.371715
3.022	3.79957	7.30198	0.373459
3.024	3.79933	7.303	0.374192
3.026	3.79811	7.30319	0.373188
3.027	3.79841	7.3022	0.371474
3.029	3.79855	7.30314	0.370509
3.031	3.79843	7.30379	0.370236
3.032	3.79936	7.30301	0.370455
3.034	3.79954	7.30038	0.370528
3.036	3.79926	7.30045	0.370188
3.037	3.79995	7.30168	0.371423
3.039	3.80023	7.30056	0.372124
3.041	3.79939	7.3006	0.372275
3.042	3.7978	7.29939	0.370662
3.044	3.7953	7.29864	0.371254
3.046	3.79452	7.29773	0.372215
3.047	3.79268	7.29554	0.372626
3.049	3.79152	7.29432	0.373216
3.051	3.79192	7.29123	0.373202
3.052	3.79074	7.28966	0.375259
3.054	3.79032	7.28825	0.377628
3.056	3.78976	7.28455	0.379216
3.057	3.79163	7.28492	0.38
3.059	3.79293	7.28425	0.379599
3.061	3.7949	7.28364	0.379472
3.062	3.79448	7.28237	0.380251
3.064	3.79468	7.28103	0.37997
3.065	3.79556	7.27986	0.3796
3.067	3.79581	7.28121	0.380412
3.069	3.79606	7.28194	0.380967
3.07	3.79738	7.28015	0.381394
3.072	3.79785	7.27759	0.381859
3.074	3.79859	7.27718	0.381929
3.075	3.7989	7.2744	0.381206
3.077	3.79769	7.27322	0.38071
3.079	3.79654	7.27013	0.380262
3.08	3.79714	7.27047	0.379762
3.082	3.7977	7.2677	0.379521
3.084	3.79849	7.26743	0.379932
3.085	3.79775	7.26733	0.379677
3.087	3.79626	7.26538	0.380017
3.089	3.79727	7.26448	0.380596
3.09	3.79764	7.26106	0.379192
3.092	3.79627	7.25832	0.37872
3.094	3.79476	7.25738	0.378595
3.095	3.79354	7.25647	0.376671
3.097	3.79302	7.25549	0.374678
3.099	3.79222	7.25537	0.373988
3.1	3.79038	7.25497	0.374302
3.102	3.78799	7.25327	0.374978
3.104	3.78778	7.25261	0.375018
3.105	3.78811	7.25251	0.374588
3.107	3.78653	7.25141	0.374884
3.109	3.78689	7.24972	0.374128
3.11	3.78727	7.24888	0.373263
3.112	3.78594	7.24909	0.373941
3.114	3.78529	7.25011	0.373799
3.115	3.78342	7.24852	0.373591
3.117	3.78203	7.24755	0.373762
3.119	3.78184	7.24641	0.374518
3.12	3.78123	7.24563	0.375232
3.122	3.78032	7.24525	0.375273
3.124	3.77872	7.24658	0.375028
3.125	3.77718	7.24604	0.3745
3.127	3.77746	7.24451	0.374962
3.129	3.78005	7.24411	0.375262
3.13	3.77976	7.24142	0.374615
3.132	3.77964	7.23983	0.374954
3.134	3.7793	7.23865	0.375768
3.135	3.77867	7.23685	0.374177
3.137	3.77813	7.23595	0.3732
3.139	3.77804	7.23416	0.373069
3.14	3.77737	7.23382	0.373296
3.142	3.77641	7.23387	0.373903
3.144	3.77621	7.23327	0.373015
3.145	3.77491	7.23399	0.371257
3.147	3.77319	7.23153	0.370723
3.149	3.77271	7.23194	0.370923
3.15	3.77252	7.2313	0.371238
3.152	3.77271	7.2302	0.371717
3.153	3.77325	7.23053	0.370659
3.155	3.77314	7.2304	0.371196
3.157	3.77223	7.22827	0.371569
3.158	3.7707	7.22831	0.370954
3.16	3.76981	7.2284	0.37064
3.162	3.77055	7.22754	0.368963
3.163	3.76993	7.2294	0.367215
3.165	3.7683	7.22801	0.3663
3.167	3.76808	7.22652	0.366683
3.168	3.76812	7.22609	0.366346
3.17	3.76705	7.22516	0.364422
3.172	3.76713	7.22569	0.363042
3.173	3.76586	7.22343	0.362979
3.175	3.76388	7.22302	0.36171
3.177	3.76335	7.22177	0.362136
3.178	3.76448	7.2236	0.361887
3.18	3.76486	7.22378	0.360774
3.182	3.76339	7.22123	0.360182
3.183	3.76247	7.22091	0.358361
3.185	3.76222	7.22043	0.358402
3.187	3.76363	7.21683	0.359544
3.188	3.76449	7.21569	0.359584
3.19	3.76402	7.21558	0.357298
3.192	3.76317	7.21343	0.356936
3.193	3.7616	7.21173	0.356547
3.195	3.76017	7.20918	0.35656
3.197	3.75937	7.20716	0.356169
3.198	3.75904	7.20507	0.355013
3.2	3.75891	7.20446	0.353463
3.202	3.75923	7.20274	0.351466
3.203	3.75821	7.19926	0.352244
3.205	3.75667	7.19548	0.352493
3.207	3.75732	7.19647	0.353623
3.208	3.75816	7.19559	0.35356
3.21	3.75825	7.19506	0.352903
3.212	3.75741	7.19064	0.352135
3.213	3.75534	7.18861	0.350988
3.215	3.75447	7.18807	0.349272
3.217	3.75542	7.18734	0.348853
3.218	3.7559	7.18667	0.349015
3.22	3.75558	7.18809	0.347739
3.222	3.75514	7.18834	0.345633
3.223	3.75603	7.18748	0.344215
3.225	3.75821	7.18722	0.344542
3.227	3.75983	7.18564	0.344536
3.228	3.75944	7.185	0.343473
3.23	3.75851	7.18464	0.341826
3.232	3.75838	7.18365	0.339112
3.233	3.75566	7.18267	0.339032
3.235	3.75271	7.18067	0.337466
3.237	3.75196	7.18075	0.337052
3.238	3.75162	7.18092	0.333753
3.24	3.7511	7.18012	0.331682
3.241	3.75147	7.17674	0.333111
3.243	3.75186	7.17601	0.330832
3.245	3.75224	7.17536	0.328182
3.246	3.7532	7.1713	0.328609
3.248	3.75295	7.17203	0.327367
3.25	3.75217	7.17089	0.326568
3.251	3.75054	7.16826	0.326085
3.253	3.74888	7.16609	0.326108
3.255	3.74875	7.16261	0.326508
3.256	3.74777	7.15941	0.326436
3.258	3.74661	7.15828	0.324768
3.26	3.74616	7.15614	0.321754
3.261	3.74547	7.15611	0.321852
3.263	3.74416	7.15168	0.322554
3.265	3.74313	7.1494	0.323556
3.266	3.74093	7.14857	0.322886
3.268	3.73903	7.14802	0.321219
3.27	3.73743	7.14778	0.31966
3.271	3.73734	7.14815	0.319554
3.273	3.73725	7.14679	0.322534
3.275	3.73956	7.14708	0.321325
3.276	3.74088	7.14626	0.321039
3.278	3.73969	7.14479	0.318908
3.28	3.73856	7.14622	0.31822
3.281	3.73874	7.14434	0.319175
3.283	3.73886	7.14419	0.319038
3.285	3.7368	7.1467	0.320381
3.286	3.73576	7.14698	0.32213
3.288	3.73567	7.14736	0.321219
3.29	3.7351	7.15046	0.319344
3.291	3.73586	7.14945	0.317436
3.293	3.73642	7.14847	0.315295
3.295	3.73799	7.1474	0.31424
3.296	3.73793	7.14999	0.314218
3.298	3.73706	7.15097	0.313715
3.3	3.73586	7.14942	0.314192
3.301	3.73405	7.14925	0.3158
3.303	3.73382	7.14861	0.315946
3.305	3.73336	7.14835	0.316069
3.306	3.73407	7.14749	0.316481
3.308	3.73459	7.14405	0.316297
3.31	3.73451	7.14363	0.316851
3.311	3.73429	7.14188	0.316232
[truncated: 24,267 more rows]

## Sheet: Figure 1c Bottom panel
Title	GAPDH controls extracellular vesicle biogenesis and enhances therapeutic potential of EV mediated siRNA delivery to brain
Author	Ghulam Hassan Dar1, Cláudia C. Mendes2, Wei-Li Kuan3, Alfina A. Speciale1, Mariana Conceição1, André Görgens4, Inna Uliyakina2, Miguel J. Lobo2, Wooi F. Lim1, Samir EL Andaloussi4, Imre Mäger1, Thomas C. Roberts1,5, Roger A. Barker3, Deborah C. I. Goberdhan2, Clive Wilson2, Matthew J.A. Wood1,5,6
Figure	1c
UV	mAU	mAU	mAU
Elution (ml)	BSA alone	EVs alone	EVs+BSA
0.001	3.33352	5.24238	4.61326
0.002	3.33392	5.28029	4.60951
0.003	3.33412	5.28366	4.60984
0.005	3.33435	5.27454	4.6085
0.006	3.33428	5.26187	4.60843
0.007	3.33407	5.24048	4.61086
0.008	3.33162	5.21099	4.61232
0.01	3.33309	5.17569	4.61031
0.011	3.33581	5.14103	4.61163
0.012	3.33658	5.10854	4.61163
0.014	3.33788	5.07004	4.61188
0.015	3.33778	5.03061	4.61249
0.016	3.33617	4.99008	4.6124
0.017	3.33459	4.94957	4.61112
0.019	3.33357	4.90299	4.60972
0.02	3.33539	4.85982	4.6091
0.021	3.33355	4.82067	4.6091
0.022	3.33187	4.78606	4.60985
0.024	3.33139	4.75385	4.60928
0.025	3.33192	4.73475	4.61012
0.026	3.33181	4.74969	4.60965
0.027	3.32883	4.77943	4.60813
0.029	3.32815	4.8073	4.60622
0.03	3.32958	4.82699	4.60461
0.031	3.32701	4.84069	4.60436
0.032	3.32721	4.84941	4.60524
0.034	3.32825	4.85826	4.60508
0.035	3.3268	4.8646	4.60352
0.036	3.32861	4.86875	4.60175
0.037	3.33147	4.87197	4.60212
0.039	3.33251	4.87974	4.60213
0.04	3.33287	4.88409	4.60139
0.041	3.33269	4.88958	4.60171
0.042	3.33359	4.89603	4.60349
0.044	3.33214	4.91003	4.60471
0.045	3.33275	4.93241	4.60419
0.046	3.3313	4.95003	4.6031
0.047	3.33295	4.95417	4.60254
0.049	3.33485	4.94796	4.60158
0.05	3.33602	4.93035	4.60089
0.051	3.33661	4.87926	4.6031
0.052	3.33658	4.81372	4.60385
0.054	3.33434	4.75101	4.60487
0.055	3.33425	4.69972	4.60674
0.056	3.33482	4.65753	4.60567
0.057	3.33059	4.6227	4.60542
0.059	3.32824	4.59201	4.60563
0.06	3.32759	4.56613	4.60478
0.061	3.32703	4.5448	4.60456
0.062	3.32759	4.52626	4.60677
0.064	3.33116	4.51002	4.60885
0.065	3.33261	4.49742	4.60791
0.066	3.33192	4.48489	4.60587
0.067	3.33396	4.47136	4.60416
0.069	3.33365	4.45816	4.60378
0.07	3.33216	4.43337	4.60474
0.071	3.33325	4.40452	4.60473
0.072	3.33412	4.38342	4.60382
0.074	3.33279	4.37218	4.603
0.075	3.3322	4.36395	4.60236
0.076	3.32935	4.35693	4.601
0.077	3.32952	4.34822	4.59841
0.079	3.33094	4.33975	4.59718
0.08	3.32951	4.32976	4.59833
0.081	3.32888	4.32081	4.59669
0.082	3.32933	4.31277	4.59502
0.084	3.32786	4.30534	4.59383
0.085	3.32618	4.29953	4.59091
0.086	3.32412	4.29593	4.58932
0.088	3.3225	4.28965	4.58724
0.089	3.31926	4.28175	4.58347
0.09	3.3178	4.27423	4.5801
0.091	3.31972	4.26936	4.57825
0.093	3.31645	4.26629	4.57724
0.094	3.31376	4.26218	4.57529
0.095	3.31539	4.25602	4.57494
0.096	3.31544	4.25163	4.57329
0.098	3.31398	4.24588	4.57042
0.099	3.31382	4.24266	4.56936
0.1	3.31523	4.23884	4.56878
0.101	3.31482	4.2344	4.56733
0.103	3.31324	4.22931	4.56659
0.104	3.31146	4.22548	4.56592
0.105	3.30931	4.22351	4.56352
0.106	3.30745	4.22288	4.56143
0.108	3.30469	4.22222	4.56073
0.109	3.30264	4.22225	4.56081
0.11	3.30194	4.22199	4.56092
0.111	3.30187	4.22184	4.56243
0.113	3.30095	4.22503	4.56276
0.114	3.30228	4.23307	4.56092
0.115	3.2991	4.24388	4.56053
0.116	3.29738	4.26152	4.56086
0.118	3.29695	4.29063	4.56075
0.119	3.29564	4.3348	4.56119
0.12	3.29257	4.39926	4.56171
0.121	3.29276	4.4821	4.56106
0.123	3.29364	4.58906	4.56344
0.124	3.29358	4.71758	4.56559
0.125	3.2953	4.867	4.56968
0.126	3.29765	5.03519	4.57464
0.128	3.29904	5.22393	4.58069
0.129	3.30227	5.43217	4.58629
0.13	3.30401	5.65435	4.59262
0.131	3.30296	5.89282	4.60123
0.133	3.30235	6.14779	4.61223
0.134	3.30153	6.41696	4.62515
0.135	3.30138	6.69485	4.63998
0.136	3.30553	6.98025	4.65633
0.138	3.30748	7.27493	4.67277
0.139	3.3088	7.57222	4.69306
0.14	3.30904	7.88311	4.71656
0.141	3.3087	8.18996	4.73836
0.143	3.30776	8.49509	4.76224
0.144	3.30947	8.7921	4.78746
0.145	3.3111	9.07639	4.81299
0.146	3.30971	9.34808	4.84011
0.148	3.3099	9.61166	4.87063
0.149	3.31058	9.85339	4.90381
0.15	3.31051	10.0781	4.93738
0.151	3.31174	10.2888	4.97466
0.153	3.31277	10.4858	5.01122
0.154	3.31142	10.6701	5.04535
0.155	3.31054	10.8457	5.08303
0.156	3.30813	11.0063	5.11911
0.158	3.30645	11.1532	5.15646
0.159	3.30399	11.2893	5.19459
0.16	3.30373	11.4167	5.23142
0.162	3.30556	11.5343	5.26793
0.163	3.30477	11.6441	5.30573
0.164	3.30366	11.7404	5.34271
0.165	3.30236	11.8286	5.37767
0.167	3.30287	11.9161	5.4117
0.168	3.30164	11.9998	5.44831
0.169	3.30051	12.0788	5.48196
0.17	3.29991	12.151	5.51412
0.172	3.29894	12.2174	5.54641
0.173	3.29899	12.2724	5.58179
0.174	3.29966	12.3231	5.61337
0.175	3.30044	12.3701	5.64014
0.177	3.30133	12.4129	5.66447
0.178	3.30351	12.4518	5.68531
0.179	3.30419	12.4813	5.70528
0.18	3.30561	12.4999	5.72543
0.182	3.30595	12.5188	5.7453
0.183	3.30714	12.5355	5.76145
0.184	3.30831	12.5477	5.77548
0.185	3.30843	12.557	5.78935
0.187	3.30829	12.5672	5.80245
0.188	3.30812	12.5716	5.81684
0.189	3.30785	12.572	5.83051
0.19	3.31025	12.5724	5.84325
0.192	3.30913	12.5697	5.85605
0.193	3.30889	12.5667	5.86705
0.194	3.30872	12.5606	5.87529
0.195	3.3057	12.5516	5.8833
0.197	3.30462	12.5412	5.88874
0.198	3.30341	12.5306	5.89457
0.199	3.30133	12.5163	5.90016
0.2	3.29856	12.5024	5.90495
0.202	3.29789	12.4856	5.90738
0.203	3.29973	12.467	5.90979
0.204	3.3001	12.4482	5.91259
0.205	3.30043	12.4319	5.91422
0.207	3.30087	12.4126	5.91224
0.208	3.30006	12.3923	5.90523
0.209	3.30082	12.3713	5.90433
0.21	3.30114	12.3477	5.90635
0.212	3.30008	12.3225	5.90832
0.213	3.29856	12.2988	5.90961
0.214	3.29658	12.2765	5.91024
0.215	3.29612	12.2572	5.91024
0.217	3.29789	12.2386	5.90974
0.218	3.29695	12.2143	5.90968
0.219	3.29626	12.1884	5.90856
0.22	3.29605	12.159	5.90561
0.222	3.29801	12.1328	5.90274
0.223	3.2975	12.1068	5.89887
0.224	3.29252	12.0814	5.89593
0.225	3.29374	12.0541	5.89553
0.227	3.29163	12.0287	5.89239
0.228	3.28947	12.0065	5.89247
0.229	3.28834	11.9852	5.89104
0.231	3.2881	11.9611	5.88811
0.232	3.28764	11.937	5.88513
0.233	3.28782	11.9115	5.88332
0.234	3.29041	11.8872	5.88259
0.236	3.29062	11.8654	5.88141
0.237	3.29021	11.8425	5.87832
0.238	3.28855	11.8204	5.87391
0.239	3.28998	11.7987	5.87213
0.241	3.28889	11.7733	5.8678
0.242	3.28964	11.7487	5.86461
0.243	3.28847	11.7278	5.86114
0.244	3.28885	11.7049	5.85721
0.246	3.29137	11.6835	5.85372
0.247	3.29112	11.6588	5.85093
0.248	3.29039	11.6357	5.84856
0.249	3.29356	11.6161	5.84511
0.251	3.2927	11.597	5.84034
0.252	3.28963	11.5793	5.83853
0.253	3.28982	11.5608	5.83594
0.254	3.28733	11.5425	5.83344
0.256	3.28714	11.5237	5.83222
0.257	3.28681	11.5046	5.82812
0.258	3.28679	11.4872	5.82462
0.259	3.29048	11.4693	5.82054
0.261	3.29164	11.4516	5.81501
0.262	3.2901	11.4347	5.81042
0.263	3.29054	11.4172	5.8072
0.264	3.2924	11.3995	5.80403
0.266	3.29103	11.3834	5.80213
0.267	3.28787	11.365	5.80125
0.268	3.28657	11.3453	5.7976
0.269	3.28592	11.3257	5.79372
0.271	3.28609	11.3094	5.79102
0.272	3.28629	11.2959	5.79031
0.273	3.28587	11.2799	5.78543
0.274	3.28756	11.2659	5.78119
0.276	3.28947	11.249	5.77834
0.277	3.28974	11.2322	5.7754
0.278	3.29075	11.2138	5.77269
0.279	3.2904	11.1938	5.76994
0.281	3.28894	11.1777	5.76504
0.282	3.28914	11.1618	5.76006
0.283	3.29025	11.1469	5.75605
0.284	3.28955	11.1315	5.75488
0.286	3.28885	11.1149	5.75004
0.287	3.28792	11.1	5.74474
0.288	3.28861	11.0862	5.74197
0.289	3.29013	11.0717	5.73801
0.291	3.28933	11.0566	5.73376
0.292	3.28693	11.0416	5.73092
0.293	3.289	11.0285	5.7272
0.294	3.29089	11.0163	5.72151
0.296	3.29037	11.005	5.71779
0.297	3.28716	10.9906	5.71022
0.298	3.28837	10.9778	5.70625
0.299	3.2891	10.9621	5.70352
0.301	3.28963	10.9486	5.69776
0.302	3.29039	10.9371	5.69291
0.303	3.28839	10.9245	5.68909
0.305	3.28835	10.9114	5.68417
0.306	3.2878	10.8988	5.67784
0.307	3.28807	10.8859	5.67242
0.308	3.28775	10.8723	5.66893
0.31	3.28854	10.8585	5.66517
0.311	3.29043	10.845	5.66065
0.312	3.29021	10.8313	5.65743
0.313	3.29083	10.8201	5.65198
0.315	3.28733	10.8077	5.64884
0.316	3.28644	10.7958	5.64613
0.317	3.28606	10.7842	5.64354
0.318	3.2862	10.771	5.64039
0.32	3.28573	10.7591	5.63766
0.321	3.28496	10.7459	5.63561
0.322	3.28431	10.7345	5.63265
0.323	3.28452	10.7232	5.62843
0.325	3.28465	10.7119	5.62515
0.326	3.28588	10.7019	5.62141
0.327	3.2851	10.6919	5.61752
0.328	3.28334	10.6792	5.61745
0.33	3.28498	10.6658	5.61442
0.331	3.28259	10.6527	5.6124
0.332	3.2798	10.6422	5.60959
0.333	3.2824	10.6343	5.60595
0.335	3.28208	10.6261	5.60299
0.336	3.28539	10.6186	5.60062
0.337	3.28609	10.609	5.59762
0.338	3.28748	10.5963	5.59917
0.34	3.28518	10.5849	5.61538
0.341	3.2814	10.5732	5.61393
0.342	3.28082	10.5631	5.61332
0.343	3.28249	10.5539	5.6111
0.345	3.28354	10.5441	5.60836
0.346	3.28461	10.5331	5.60461
0.347	3.2829	10.521	5.59985
0.348	3.28648	10.511	5.59603
0.35	3.2888	10.5028	5.59305
0.351	3.28815	10.4921	5.5896
0.352	3.28827	10.4801	5.58544
0.353	3.28875	10.4704	5.58118
0.355	3.28849	10.4634	5.57874
0.356	3.28964	10.4545	5.57648
0.357	3.28804	10.4438	5.57306
0.358	3.2886	10.4323	5.56971
0.36	3.29152	10.4215	5.56708
0.361	3.29514	10.4121	5.56314
0.362	3.29693	10.4071	5.55864
0.363	3.29667	10.3994	5.55519
0.365	3.29453	10.391	5.55293
0.366	3.29411	10.3844	5.55091
0.367	3.2933	10.3758	5.54839
0.368	3.29078	10.3679	5.54437
0.37	3.28862	10.359	5.54046
0.371	3.28699	10.3528	5.53745
0.372	3.28695	10.3466	5.5345
0.373	3.28527	10.3383	5.51542
0.375	3.28215	10.3289	5.50649
0.376	3.2803	10.3192	5.50264
0.377	3.28122	10.3098	5.49896
0.379	3.28017	10.3018	5.49669
0.38	3.27672	10.2933	5.49543
0.381	3.27683	10.2848	5.4934
0.382	3.27619	10.2793	5.49177
0.384	3.27374	10.274	5.48965
0.385	3.27364	10.2645	5.48802
0.386	3.27319	10.2562	5.48477
0.387	3.27125	10.2457	5.48137
0.389	3.26924	10.2365	5.47701
0.39	3.26769	10.2281	5.47269
0.391	3.26789	10.2186	5.46947
0.392	3.26796	10.2115	5.46725
0.394	3.26793	10.2017	5.46519
0.395	3.26898	10.1942	5.46342
0.396	3.26859	10.1864	5.46266
0.397	3.26859	10.1807	5.46097
0.399	3.26717	10.1741	5.46042
0.4	3.26903	10.1646	5.45805
0.401	3.26806	10.1561	5.45457
0.402	3.26712	10.1485	5.45302
0.404	3.27046	10.1416	5.45212
0.405	3.2725	10.136	5.45165
0.406	3.27494	10.129	5.45042
0.407	3.27367	10.1192	5.44822
0.409	3.27579	10.1094	5.44604
0.41	3.27895	10.104	5.44402
0.411	3.28143	10.0947	5.44154
0.412	3.28087	10.0849	5.43918
0.414	3.2802	10.0773	5.43576
0.415	3.27939	10.0732	5.43314
0.416	3.28088	10.0682	5.42955
0.417	3.28256	10.0617	5.42667
0.419	3.28189	10.056	5.42374
0.42	3.28143	10.0511	5.42208
0.421	3.28028	10.0454	5.42203
0.422	3.28264	10.0384	5.42168
0.424	3.27892	10.0312	5.4195
0.425	3.27782	10.0296	5.41708
0.426	3.27633	10.0245	5.41737
0.427	3.27398	10.0198	5.41596
0.429	3.2751	10.0137	5.41514
0.43	3.27499	10.0067	5.41328
0.431	3.2734	10.0027	5.41257
0.432	3.27434	9.99894	5.41046
0.434	3.27836	9.99272	5.40862
0.435	3.2811	9.98548	5.40642
0.436	3.28281	9.97958	5.40332
0.437	3.2805	9.97473	5.39982
0.439	3.27755	9.96925	5.39618
0.44	3.27674	9.9619	5.39323
0.441	3.27828	9.95557	5.39148
0.442	3.27799	9.95068	5.38837
0.444	3.27868	9.94681	5.38548
0.445	3.27977	9.9405	5.38274
0.446	3.27884	9.93333	5.38132
0.448	3.27818	9.92701	5.37923
0.449	3.27712	9.92117	5.37826
0.45	3.27727	9.912	5.3788
0.451	3.27511	9.90645	5.37822
0.453	3.27464	9.90102	5.37617
0.454	3.27475	9.89685	5.37563
0.455	3.2719	9.89084	5.37496
0.456	3.26901	9.88309	5.37279
0.458	3.26814	9.87793	5.37165
0.459	3.2703	9.87392	5.37272
0.46	3.27287	9.86925	5.3692
0.461	3.27424	9.86588	5.3673
0.463	3.27412	9.86159	5.36536
0.464	3.27226	9.85761	5.36361
0.465	3.27024	9.85145	5.36115
0.466	3.26835	9.84355	5.35807
0.468	3.26843	9.83678	5.35623
0.469	3.27	9.83042	5.35332
0.47	3.27149	9.82588	5.35313
0.471	3.27083	9.82131	5.35181
0.473	3.27229	9.8154	5.35109
0.474	3.27263	9.8123	5.34727
0.475	3.26985	9.80986	5.3439
0.476	3.26861	9.80654	5.34214
0.478	3.26783	9.80306	5.34037
0.479	3.26927	9.79945	5.33921
0.48	3.26662	9.79629	5.33802
0.481	3.26344	9.79325	5.33614
0.483	3.26261	9.7879	5.33571
0.484	3.26316	9.78169	5.33395
0.485	3.26406	9.77609	5.33038
0.486	3.26724	9.76979	5.32943
0.488	3.26968	9.76444	5.32594
0.489	3.27006	9.75852	5.32243
0.49	3.26777	9.75501	5.32061
0.491	3.26909	9.75117	5.31883
0.493	3.26919	9.74772	5.31651
0.494	3.26912	9.74386	5.31497
0.495	3.2694	9.73899	5.31385
0.496	3.26997	9.73158	5.31138
0.498	3.27162	9.72697	5.30842
0.499	3.27313	9.7212	5.30627
0.5	3.27317	9.71438	5.30545
0.501	3.27631	9.70757	5.30482
0.503	3.27772	9.70187	5.30436
0.504	3.27838	9.69589	5.30347
0.505	3.27816	9.69105	5.30353
0.506	3.27775	9.6864	5.30275
0.508	3.27536	9.6822	5.30315
0.509	3.27404	9.67824	5.30633
0.51	3.27417	9.67457	5.30967
0.511	3.27483	9.67131	5.3099
0.513	3.27512	9.66789	5.30799
0.514	3.27226	9.66464	5.30611
0.515	3.27182	9.66034	5.30398
0.516	3.27244	9.65702	5.30263
0.518	3.27201	9.65326	5.30111
0.519	3.27179	9.64957	5.30094
0.52	3.27172	9.64347	5.29939
0.522	3.26868	9.64116	5.29892
0.523	3.26565	9.63998	5.29995
0.524	3.26559	9.63484	5.2999
0.525	3.26319	9.63014	5.29858
0.527	3.26151	9.62666	5.29844
0.528	3.26132	9.62173	5.29824
0.529	3.26121	9.61401	5.29645
0.53	3.26291	9.60793	5.29523
0.532	3.2621	9.60271	5.29633
0.533	3.25956	9.59851	5.29591
0.534	3.26051	9.59455	5.2953
0.535	3.26104	9.58965	5.29421
0.537	3.26145	9.58353	5.29382
0.538	3.26155	9.5788	5.29307
0.539	3.26234	9.57323	5.29111
0.54	3.26331	9.56988	5.28986
0.542	3.26255	9.56856	5.28957
0.543	3.26413	9.56574	5.28596
0.544	3.26647	9.56004	5.27959
0.545	3.2652	9.55434	5.27719
0.547	3.26523	9.55058	5.27838
0.548	3.26725	9.54512	5.27775
0.549	3.26912	9.54273	5.27763
0.55	3.26933	9.53773	5.27683
0.552	3.26651	9.53191	5.27538
0.553	3.26647	9.52698	5.27395
0.554	3.26872	9.52742	5.2734
0.555	3.26758	9.52496	5.27405
0.557	3.26816	9.51993	5.27197
0.558	3.26866	9.51293	5.26844
0.559	3.2676	9.50806	5.26926
0.56	3.26571	9.50399	5.2675
0.562	3.26527	9.50209	5.26534
0.563	3.26632	9.49976	5.26381
0.564	3.26503	9.49615	5.26321
0.565	3.26524	9.49155	5.26102
0.567	3.26692	9.48299	5.25765
0.568	3.26733	9.47421	5.25533
0.569	3.26471	9.46818	5.25319
0.57	3.26414	9.46654	5.24915
0.572	3.26488	9.4623	5.24568
0.573	3.26487	9.45748	5.24496
0.574	3.26477	9.45166	5.24412
0.575	3.26646	9.44759	5.24167
0.577	3.26696	9.44424	5.24049
0.578	3.26749	9.44067	5.23968
0.579	3.26709	9.43345	5.23723
0.58	3.26724	9.42864	5.23421
0.582	3.26723	9.42608	5.23211
0.583	3.26773	9.42506	5.23034
0.584	3.26754	9.42225	5.22856
0.585	3.27122	9.41844	5.22885
0.587	3.27184	9.41379	5.22843
0.588	3.27274	9.40775	5.22783
0.589	3.27354	9.40338	5.22633
0.59	3.27433	9.39729	5.22598
0.592	3.27332	9.39272	5.22595
0.593	3.2737	9.38813	5.22386
0.594	3.2727	9.38576	5.22279
0.596	3.27223	9.38012	5.22295
0.597	3.26922	9.3736	5.22295
0.598	3.26777	9.36848	5.22233
0.599	3.26621	9.36428	5.22081
0.601	3.26503	9.35966	5.2214
0.602	3.26686	9.35582	5.22042
0.603	3.26701	9.35206	5.22048
0.604	3.26624	9.34845	5.22069
0.606	3.26678	9.34517	5.22196
0.607	3.26315	9.34112	5.22165
0.608	3.2626	9.33539	5.22006
0.609	3.26423	9.33021	5.21865
0.611	3.26491	9.32488	5.21806
0.612	3.26553	9.31995	5.21717
0.613	3.26578	9.31457	5.21567
0.614	3.2676	9.31025	5.21669
0.616	3.27021	9.30647	5.21672
0.617	3.27008	9.3056	5.2169
0.618	3.27208	9.3031	5.21838
0.619	3.27156	9.29942	5.21725
0.621	3.27209	9.29535	5.2154
0.622	3.27235	9.29434	5.21516
0.623	3.27026	9.28967	5.21494
0.624	3.27135	9.28366	5.2133
0.626	3.26862	9.28106	5.21134
0.627	3.26603	9.27981	5.21093
0.628	3.26799	9.27794	5.21166
0.629	3.26701	9.27425	5.21038
0.631	3.26512	9.27045	5.20883
0.632	3.26302	9.26573	5.20947
0.633	3.26258	9.26068	5.20727
0.634	3.26241	9.25764	5.20473
0.636	3.26166	9.25448	5.20461
0.637	3.26026	9.25245	5.20337
0.638	3.26074	9.24955	5.20234
0.639	3.26151	9.24596	5.20146
0.641	3.26501	9.24214	5.19991
0.642	3.26616	9.2367	5.20127
0.643	3.26811	9.23485	5.20222
0.644	3.26816	9.23198	5.20046
0.646	3.26944	9.22945	5.20039
0.647	3.2708	9.22453	5.20085
0.648	3.27187	9.22303	5.2001
0.649	3.27109	9.22096	5.19778
0.651	3.26864	9.21788	5.19546
0.652	3.2683	9.21298	5.19332
0.653	3.26779	9.20957	5.19145
0.654	3.2677	9.2064	5.19004
0.656	3.26613	9.20062	5.1883
0.657	3.26517	9.19575	5.18624
0.658	3.26313	9.19533	5.18698
0.659	3.26388	9.19267	5.18707
0.661	3.26316	9.18947	5.18462
0.662	3.25995	9.18535	5.18134
0.663	3.25758	9.18059	5.18043
0.664	3.25636	9.17693	5.17878
0.666	3.25665	9.17478	5.17555
0.667	3.25699	9.1738	5.17249
0.668	3.25459	9.17008	5.17069
0.67	3.25314	9.16754	5.1686
0.671	3.25515	9.16521	5.16555
0.672	3.25657	9.16436	5.16555
0.673	3.25852	9.16207	5.16341
0.675	3.26029	9.16003	5.16285
0.676	3.26013	9.15864	5.15877
0.677	3.26079	9.15555	5.15605
0.678	3.25969	9.15267	5.15519
0.68	3.26157	9.1518	5.1532
0.681	3.26093	9.15317	5.15147
0.682	3.25888	9.15404	5.15032
0.683	3.26018	9.15181	5.14994
0.685	3.26175	9.14821	5.15057
0.686	3.26092	9.14496	5.14924
0.687	3.26055	9.14313	5.14744
0.688	3.26102	9.14068	5.14644
0.69	3.26165	9.14021	5.14511
0.691	3.26071	9.13624	5.14542
0.692	3.2588	9.13176	5.14182
0.693	3.25693	9.12776	5.13953
0.695	3.25552	9.12536	5.14008
0.696	3.25489	9.12121	5.14025
0.697	3.25414	9.11635	5.13848
0.698	3.25543	9.1125	5.13663
0.7	3.25811	9.10754	5.13631
0.701	3.25537	9.10462	5.13704
0.702	3.25841	9.10094	5.13745
0.703	3.25906	9.09641	5.13852
0.705	3.26129	9.09288	5.14063
0.706	3.26301	9.08827	5.1409
0.707	3.26412	9.08421	5.14042
0.708	3.26718	9.08033	5.13938
0.71	3.2689	9.077	5.13938
0.711	3.26974	9.07828	5.14032
0.712	3.27028	9.07699	5.14187
0.713	3.2704	9.07651	5.14352
0.715	3.27349	9.07262	5.14248
0.716	3.27277	9.07321	5.14021
0.717	3.27426	9.07212	5.14009
0.718	3.27586	9.07062	5.14015
0.72	3.2762	9.06882	5.14081
0.721	3.27549	9.06855	5.14149
0.722	3.2777	9.0685	5.14085
0.723	3.27692	9.06696	5.14122
0.725	3.27779	9.06722	5.13973
0.726	3.27755	9.0641	5.13881
0.727	3.2756	9.0625	5.1406
0.728	3.27435	9.06264	5.14044
0.73	3.27016	9.05978	5.13949
0.731	3.26876	9.0592	5.14063
0.732	3.2682	9.05666	5.1409
0.733	3.26662	9.05479	5.14056
0.735	3.26589	9.05258	5.13944
0.736	3.26358	9.04791	5.13981
0.737	3.26219	9.04696	5.13938
0.739	3.25872	9.04451	5.13798
0.74	3.2583	9.04301	5.13705
0.741	3.25881	9.03968	5.13707
0.742	3.25844	9.03539	5.13722
0.744	3.2576	9.03251	5.13679
0.745	3.25476	9.02818	5.13581
0.746	3.25599	9.02483	5.13506
0.747	3.25524	9.02041	5.13535
0.749	3.25451	9.01847	5.13616
0.75	3.25318	9.01593	5.13791
0.751	3.25453	9.01485	5.13832
0.752	3.25645	9.01168	5.13851
0.754	3.25793	9.00904	5.13852
0.755	3.2593	9.00447	5.13822
0.756	3.26061	9.00068	5.13864
0.757	3.26113	8.99634	5.13964
0.759	3.26168	8.99349	5.13949
0.76	3.26268	8.99139	5.1434
0.761	3.26367	8.98948	5.1417
0.762	3.26341	8.98643	5.13984
0.764	3.2632	8.98376	5.13887
0.765	3.26226	8.98238	5.13864
0.766	3.26087	8.98074	5.13883
0.767	3.25971	8.98073	5.1391
0.769	3.25966	8.98101	5.13961
0.77	3.26276	8.98235	5.13994
0.771	3.26357	8.98162	5.1402
0.772	3.26375	8.98094	5.14153
0.774	3.26241	8.97777	5.14219
0.775	3.26258	8.97453	5.13918
0.776	3.26262	8.97146	5.13838
0.777	3.26167	8.97067	5.13811
0.779	3.26256	8.96676	5.13731
0.78	3.26144	8.96585	5.1363
0.781	3.26059	8.96455	5.13274
0.782	3.25972	8.96484	5.13025
0.784	3.25905	8.96302	5.13038
0.785	3.26	8.96172	5.13012
0.786	3.26005	8.95943	5.12812
0.787	3.25877	8.95562	5.12573
0.789	3.25638	8.95455	5.12521
0.79	3.25392	8.95177	5.12449
0.791	3.25159	8.94914	5.12224
0.792	3.25018	8.94764	5.1201
0.794	3.24862	8.94515	5.11665
0.795	3.24968	8.94244	5.11457
0.796	3.24773	8.94066	5.11385
0.797	3.24844	8.93827	5.11336
0.799	3.24862	8.93817	5.11213
0.8	3.24976	8.93836	5.11066
0.801	3.25032	8.93725	5.11058
0.802	3.25303	8.93599	5.11083
0.804	3.25401	8.93623	5.10833
0.805	3.25535	8.93896	5.10561
0.806	3.25701	8.93905	5.10275
0.807	3.26083	8.93559	5.09941
0.809	3.26298	8.93367	5.09717
0.81	3.26599	8.93209	5.0959
0.811	3.26727	8.92996	5.09417
0.813	3.26705	8.92926	5.09249
0.814	3.26716	8.92636	5.09125
0.815	3.26729	8.9255	5.09087
0.816	3.26805	8.92424	5.0924
0.818	3.27018	8.92002	5.09127
0.819	3.27088	8.91632	5.08767
0.82	3.26823	8.91396	5.08728
0.821	3.26773	8.91063	5.08541
0.823	3.26385	8.90871	5.08303
0.824	3.26369	8.90456	5.08208
0.825	3.26263	8.9007	5.0799
0.826	3.26197	8.89735	5.07827
0.828	3.26058	8.89492	5.07849
0.829	3.25902	8.89368	5.07866
0.83	3.25966	8.89022	5.078
0.831	3.25844	8.88568	5.07662
0.833	3.25985	8.88559	5.07389
0.834	3.2621	8.88305	5.07232
0.835	3.26134	8.88015	5.07034
0.836	3.25626	8.87951	5.06703
0.838	3.25245	8.87773	5.06602
0.839	3.24662	8.87666	5.06638
0.84	3.24285	8.87468	5.06607
0.841	3.24139	8.87353	5.06566
0.843	3.24249	8.87288	5.06598
0.844	3.24313	8.87323	5.06644
0.845	3.23929	8.87176	5.06668
0.846	3.23819	8.87028	5.06618
0.848	3.23637	8.8678	5.06743
0.849	3.23301	8.86737	5.06518
0.85	3.23062	8.86427	5.06125
0.851	3.22667	8.86223	5.06002
0.853	3.22558	8.86117	5.05868
0.854	3.22132	8.85746	5.05607
0.855	3.21917	8.85377	5.05424
0.856	3.21845	8.8517	5.05397
0.858	3.21975	8.84883	5.05351
0.859	3.22094	8.84749	5.05261
0.86	3.22399	8.84715	5.05412
0.861	3.22428	8.84532	5.05479
0.863	3.2236	8.84343	5.05289
0.864	3.21987	8.8407	5.05226
0.865	3.21816	8.83831	5.05245
0.866	3.21988	8.83527	5.05235
0.868	3.22094	8.83366	5.05151
0.869	3.22423	8.83338	5.05003
0.87	3.22887	8.83134	5.0486
0.871	3.2329	8.82809	5.04751
0.873	3.23444	8.82692	5.04661
0.874	3.23703	8.82716	5.04616
0.875	3.23902	8.8289	5.04614
0.876	3.24103	8.8296	5.04561
0.878	3.24421	8.82677	5.04491
0.879	3.24526	8.82626	5.04381
0.88	3.24725	8.8243	5.0445
0.881	3.24829	8.82317	5.04308
0.883	3.25103	8.82201	5.04228
0.884	3.25325	8.81874	5.04299
0.885	3.25694	8.81551	5.0429
0.887	3.25587	8.81372	5.04211
0.888	3.25623	8.81296	5.04299
0.889	3.25326	8.81261	5.04385
0.89	3.24977	8.81145	5.04251
0.892	3.24654	8.8099	5.04249
0.893	3.24605	8.80607	5.04289
0.894	3.24339	8.80082	5.0416
0.895	3.24152	8.7987	5.03949
0.897	3.24186	8.79904	5.0388
0.898	3.24216	8.79637	5.03886
0.899	3.24354	8.79241	5.03838
0.9	3.24374	8.78871	5.03778
0.902	3.24059	8.78485	5.03864
0.903	3.23872	8.78382	5.04038
0.904	3.23675	8.78152	5.04048
0.905	3.23667	8.78132	5.04179
0.907	3.2366	8.78285	5.04109
0.908	3.23839	8.78435	5.04005
0.909	3.24051	8.78262	5.03881
0.91	3.24118	8.78302	5.0388
0.912	3.24025	8.78163	5.03873
0.913	3.23991	8.77903	5.03725
0.914	3.23965	8.77572	5.03551
0.915	3.24211	8.77346	5.03493
0.917	3.24203	8.77208	5.0349
0.918	3.24002	8.7736	5.03398
0.919	3.24029	8.77463	5.03195
0.92	3.24058	8.7729	5.03179
0.922	3.24192	8.7699	5.03081
0.923	3.24446	8.76784	5.03096
0.924	3.24625	8.76677	5.03104
0.925	3.2463	8.76632	5.02931
0.927	3.24447	8.76689	5.02578
0.928	3.24548	8.76684	5.02323
0.929	3.24342	8.76721	5.02294
0.93	3.24461	8.76462	5.02267
0.932	3.24469	8.762	5.02041
0.933	3.24544	8.75835	5.01832
0.934	3.24451	8.75936	5.01731
0.935	3.24517	8.75968	5.01739
0.937	3.24449	8.75731	5.01523
0.938	3.24399	8.75584	5.01389
0.939	3.24307	8.75554	5.01351
0.94	3.24059	8.75394	5.01288
0.942	3.23907	8.75149	5.01146
0.943	3.23932	8.74739	5.01084
0.944	3.23802	8.74483	5.01067
0.945	3.23713	8.744	5.00977
0.947	3.23854	8.7432	5.00912
0.948	3.24047	8.74229	5.00887
0.949	3.24124	8.74172	5.00774
0.95	3.24097	8.73967	5.00546
0.952	3.23983	8.73841	5.00596
0.953	3.23895	8.73601	5.00589
0.954	3.23994	8.73506	5.00494
0.956	3.23977	8.73396	5.0033
0.957	3.23988	8.73168	5.00116
0.958	3.23849	8.72936	4.99999
0.959	3.23777	8.72633	4.99987
0.961	3.24003	8.72082	5.00024
0.962	3.24219	8.71932	5.00301
0.963	3.24387	8.72054	5.00329
0.964	3.24519	8.71858	5.00103
0.966	3.24693	8.71756	5.00001
0.967	3.24714	8.71625	4.99871
0.968	3.24554	8.71587	4.99882
0.969	3.24528	8.7147	4.99881
0.971	3.24558	8.7138	4.9976
0.972	3.24462	8.71336	4.99629
0.973	3.24364	8.71356	4.99456
0.974	3.24479	8.7149	4.9928
0.976	3.24555	8.71412	4.99354
0.977	3.24609	8.71387	4.99422
0.978	3.24514	8.71334	4.99295
0.979	3.24802	8.71193	4.99055
0.981	3.2483	8.71215	4.9892
0.982	3.24801	8.71048	4.98922
0.983	3.24697	8.70984	4.98906
0.984	3.24765	8.70917	4.98863
0.986	3.24605	8.71028	4.98785
0.987	3.24731	8.71161	4.98728
0.988	3.2488	8.70801	4.98701
0.989	3.2487	8.70813	4.98652
0.991	3.24848	8.70659	4.98697
0.992	3.24636	8.70673	4.98788
0.993	3.24821	8.70657	4.98555
0.994	3.24924	8.70615	4.98555
0.996	3.24941	8.70467	4.98365
0.997	3.24889	8.70318	4.98144
0.998	3.2484	8.70373	4.98085
0.999	3.24857	8.70151	4.98021
1.001	3.24866	8.69976	4.97931
1.002	3.24741	8.69856	4.9778
1.003	3.24727	8.69786	4.97449
1.004	3.24646	8.69678	4.97207
1.006	3.24436	8.69499	4.97128
1.007	3.24569	8.69589	4.97021
1.008	3.24373	8.69488	4.97009
1.009	3.24271	8.69262	4.96952
1.011	3.24266	8.69018	4.96931
1.012	3.24282	8.68795	4.9688
1.013	3.24192	8.68551	4.96963
1.014	3.24153	8.6821	4.97139
1.016	3.24191	8.68271	4.97227
1.017	3.24102	8.68079	4.97153
1.018	3.24341	8.68069	4.97006
1.019	3.24392	8.67939	4.96897
1.021	3.24491	8.67855	4.96762
1.022	3.24656	8.67783	4.96557
1.023	3.24742	8.67452	4.96587
1.024	3.24627	8.67423	4.96572
1.026	3.24757	8.67529	4.96455
1.027	3.24738	8.67222	4.9658
1.028	3.24843	8.67154	4.9669
1.03	3.24574	8.6729	4.96678
1.031	3.2462	8.67169	4.96675
1.032	3.24621	8.66987	4.96682
1.033	3.2484	8.66812	4.96639
1.035	3.25049	8.667	4.96751
1.036	3.25134	8.66585	4.96804
1.037	3.25109	8.66294	4.96952
1.038	3.24967	8.66352	4.97081
1.04	3.24948	8.664	4.97175
1.041	3.24819	8.66202	4.97263
1.042	3.24726	8.65892	4.97253
1.043	3.24476	8.65788	4.97149
1.045	3.2454	8.65573	4.96966
1.046	3.24532	8.65292	4.96824
1.047	3.24607	8.65028	4.9686
1.048	3.24401	8.6481	4.96751
1.05	3.24399	8.6448	4.96497
1.051	3.24521	8.64136	4.96373
1.052	3.24615	8.64002	4.9642
1.053	3.24386	8.63857	4.96344
1.055	3.24338	8.63331	4.96237
1.056	3.24283	8.63149	4.96238
1.057	3.24035	8.62878	4.96101
1.058	3.24026	8.62629	4.95894
1.06	3.24243	8.62656	4.95817
1.061	3.2434	8.62586	4.95763
1.062	3.24354	8.62611	4.9552
1.063	3.24288	8.62383	4.95235
1.065	3.24399	8.62102	4.95013
1.066	3.24421	8.62039	4.95113
1.067	3.24517	8.62179	4.95191
1.068	3.24289	8.62082	4.95149
1.07	3.24005	8.61912	4.95117
1.071	3.23755	8.61988	4.95098
1.072	3.23883	8.62075	4.95045
1.073	3.23825	8.62062	4.94901
1.075	3.2375	8.61934	4.94691
1.076	3.23494	8.61622	4.94552
1.077	3.23564	8.61358	4.94554
1.078	3.23545	8.6112	4.94525
1.08	3.2359	8.60858	4.94653
1.081	3.2322	8.60662	4.94469
1.082	3.2297	8.60442	4.94271
1.083	3.23118	8.60314	4.94087
1.085	3.22888	8.60143	4.94114
1.086	3.22781	8.59919	4.94209
1.087	3.2264	8.59539	4.94274
1.088	3.22767	8.59272	4.94326
1.09	3.2296	8.59189	4.94367
1.091	3.2307	8.58809	4.9438
1.092	3.22883	8.5865	4.94302
1.093	3.22753	8.58418	4.94372
1.095	3.22549	8.58254	4.94215
1.096	3.22412	8.57956	4.94364
1.097	3.22627	8.57607	4.94526
1.098	3.22762	8.57323	4.94645
1.1	3.2274	8.57109	4.94423
1.101	3.22823	8.57044	4.94046
1.102	3.23156	8.56889	4.93868
1.104	3.23431	8.56684	4.93856
1.105	3.23694	8.56538	4.93762
1.106	3.23706	8.56303	4.93662
1.107	3.23861	8.56146	4.9352
1.109	3.23922	8.55972	4.93579
1.11	3.23783	8.55771	4.93786
1.111	3.23901	8.55556	4.93767
1.112	3.24213	8.55545	4.93689
1.114	3.24336	8.55527	4.93414
1.115	3.24314	8.55509	4.93206
1.116	3.24524	8.55257	4.93156
1.117	3.24733	8.54816	4.93226
1.119	3.24858	8.54533	4.93268
1.12	3.24695	8.54442	4.93089
1.121	3.24795	8.54191	4.92862
1.122	3.24759	8.54162	4.92791
1.124	3.24532	8.54025	4.92672
1.125	3.2449	8.53963	4.92684
1.126	3.24817	8.53757	4.92723
1.127	3.24909	8.53896	4.92678
1.129	3.24848	8.53984	4.9263
1.13	3.24963	8.54171	4.92544
1.131	3.24944	8.54172	4.92438
1.132	3.25015	8.54139	4.92394
1.134	3.251	8.54195	4.92475
1.135	3.25135	8.54262	4.92698
1.136	3.25025	8.54412	4.92791
1.137	3.25074	8.54388	4.92735
1.139	3.2489	8.54261	4.92698
1.14	3.25028	8.54053	4.92638
1.141	3.25261	8.53866	4.92691
1.142	3.25387	8.53914	4.92698
1.144	3.25304	8.53965	4.92631
1.145	3.25248	8.5378	4.92535
1.146	3.24932	8.53539	4.92432
1.147	3.24701	8.53268	4.92443
1.149	3.24469	8.53076	4.92642
1.15	3.24461	8.52898	4.92671
1.151	3.24475	8.52672	4.92681
1.152	3.24544	8.52404	4.92624
1.154	3.24359	8.52206	4.92634
1.155	3.24268	8.51844	4.92765
1.156	3.24047	8.5165	4.92877
1.157	3.24104	8.51397	4.92812
1.159	3.24045	8.51031	4.92684
1.16	3.2406	8.50633	4.92655
1.161	3.23866	8.50286	4.9269
1.162	3.23674	8.49907	4.92651
1.164	3.23363	8.49768	4.92577
1.165	3.2322	8.49595	4.9261
1.166	3.23247	8.49528	4.92532
1.167	3.2317	8.49473	4.92532
1.169	3.23115	8.49345	4.92373
1.17	3.22993	8.49471	4.92268
1.171	3.22894	8.49565	4.92179
1.172	3.22902	8.49749	4.92202
1.174	3.22928	8.49586	4.92161
1.175	3.2333	8.49355	4.9206
1.176	3.23602	8.49246	4.92023
1.178	3.23824	8.49267	4.91909
1.179	3.23936	8.48884	4.91671
1.18	3.23942	8.48548	4.91689
1.181	3.24074	8.48252	4.91776
1.183	3.23937	8.48212	4.91831
1.184	3.24042	8.48311	4.91883
1.185	3.2424	8.48435	4.91734
1.186	3.24299	8.48556	4.91745
1.188	3.24221	8.48715	4.91627
1.189	3.24397	8.48728	4.91513
1.19	3.24435	8.48789	4.91525
1.191	3.24694	8.48735	4.91556
1.193	3.24731	8.48485	4.91683
1.194	3.24685	8.48237	4.91618
1.195	3.24609	8.47885	4.91607
1.196	3.2427	8.47777	4.91421
1.198	3.24208	8.47527	4.91393
1.199	3.24149	8.47414	4.91096
1.2	3.24106	8.474	4.9097
1.201	3.23922	8.47279	4.91
1.203	3.23783	8.46948	4.91065
1.204	3.23664	8.46849	4.91153
1.205	3.23457	8.46982	4.91179
1.206	3.23411	8.47164	4.91008
1.208	3.23354	8.47099	4.90825
1.209	3.23336	8.4684	4.91015
1.21	3.23296	8.46731	4.90946
1.211	3.23129	8.46503	4.90984
1.213	3.2289	8.46278	4.91029
1.214	3.22925	8.46049	4.91034
1.215	3.22896	8.45872	4.91082
1.216	3.22851	8.459	4.91079
1.218	3.22733	8.45877	4.91011
1.219	3.2295	8.45835	4.90882
1.22	3.22975	8.45729	4.90699
1.221	3.23129	8.45724	4.90601
1.223	3.23215	8.45676	4.90628
1.224	3.23461	8.45602	4.90342
1.225	3.23676	8.45673	4.90233
1.226	3.23586	8.45582	4.90189
1.228	3.23665	8.45723	4.9001
1.229	3.23673	8.45655	4.8984
1.23	3.23779	8.45774	4.89887
1.231	3.23844	8.45607	4.89991
1.233	3.24094	8.45496	4.9007
1.234	3.24141	8.4539	4.90108
1.235	3.24103	8.45288	4.8998
1.236	3.2408	8.45157	4.89711
1.238	3.23997	8.45078	4.89669
1.239	3.24096	8.45081	4.89619
1.24	3.23816	8.44951	4.89852
1.241	3.23754	8.4466	4.89905
1.243	3.2367	8.4451	4.89816
1.244	3.23464	8.44305	4.89694
1.245	3.23441	8.44265	4.89468
1.247	3.23437	8.43952	4.89456
1.248	3.23339	8.43957	4.89573
1.249	3.23495	8.43944	4.89413
1.25	3.2358	8.43787	4.89159
1.252	3.23475	8.43886	4.89128
1.253	3.23528	8.43724	4.8917
1.254	3.23531	8.43648	4.8932
1.255	3.23505	8.43374	4.89251
1.257	3.23396	8.43159	4.8922
1.258	3.23485	8.43102	4.89318
1.259	3.23529	8.42878	4.89366
1.26	3.23435	8.42709	4.89355
1.262	3.23671	8.4254	4.89421
1.263	3.23846	8.42411	4.89539
1.264	3.2403	8.42093	4.89545
1.265	3.24137	8.42035	4.89486
1.267	3.23977	8.42062	4.89371
1.268	3.23922	8.42055	4.89315
1.269	3.23927	8.42076	4.8936
1.27	3.23845	8.41908	4.89456
1.272	3.23834	8.41983	4.89465
1.273	3.2369	8.4174	4.89432
1.274	3.23695	8.41471	4.89441
1.275	3.23732	8.41074	4.89543
1.277	3.23729	8.40547	4.89583
1.278	3.2384	8.40296	4.8954
1.279	3.23645	8.40302	4.89722
1.28	3.23436	8.40499	4.89869
1.282	3.23395	8.40428	4.89434
1.283	3.23229	8.40252	4.89329
1.284	3.22983	8.4021	4.89331
1.285	3.23031	8.40173	4.89203
1.287	3.22916	8.40047	4.89155
1.288	3.23105	8.39888	4.89279
1.289	3.23209	8.3969	4.89387
1.29	3.23198	8.39574	4.89487
1.292	3.22925	8.39495	4.89561
1.293	3.22895	8.39311	4.8949
1.294	3.22984	8.39188	4.89415
1.295	3.22765	8.39132	4.8926
1.297	3.23064	8.38899	4.89178
1.298	3.23172	8.388	4.89324
1.299	3.23152	8.38621	4.89387
1.3	3.23235	8.38536	4.895
1.302	3.23247	8.38695	4.89645
1.303	3.23246	8.38701	4.89651
1.304	3.23448	8.38802	4.8958
1.305	3.2349	8.38286	4.89519
1.307	3.2363	8.37968	4.89481
1.308	3.23579	8.37875	4.89534
1.309	3.23533	8.37903	4.89544
1.31	3.23642	8.37814	4.89322
1.312	3.2373	8.37689	4.89226
1.313	3.24086	8.37508	4.89102
1.314	3.24178	8.37646	4.8899
1.315	3.24011	8.37741	4.89081
1.317	3.24046	8.3747	4.89103
1.318	3.23988	8.37336	4.89085
1.319	3.23975	8.37203	4.89112
1.321	3.23871	8.37154	4.89127
1.322	3.24039	8.37213	4.89002
1.323	3.24059	8.37189	4.88701
1.324	3.24113	8.37182	4.88524
1.326	3.23859	8.37233	4.88216
1.327	3.23716	8.37084	4.88128
1.328	3.23698	8.36874	4.88056
1.329	3.23826	8.36588	4.87957
1.331	3.23678	8.36755	4.87888
1.332	3.23628	8.36805	4.87821
1.333	3.23646	8.36519	4.87757
1.334	3.23386	8.36407	4.87621
1.336	3.23434	8.36083	4.87389
1.337	3.23563	8.3586	4.87229
1.338	3.23384	8.35837	4.87219
1.339	3.23509	8.35538	4.87212
1.341	3.23665	8.35243	4.87094
1.342	3.23818	8.34891	4.86878
1.343	3.23838	8.34689	4.86477
1.344	3.23853	8.34508	4.86443
1.346	3.23813	8.3432	4.86622
1.347	3.2409	8.34162	4.86602
1.348	3.24346	8.33995	4.8642
1.349	3.24362	8.3366	4.86291
1.351	3.24381	8.33518	4.86211
1.352	3.24263	8.33512	4.86282
1.353	3.2437	8.3357	4.86293
1.354	3.24315	8.33416	4.86366
1.356	3.24306	8.3308	4.86178
1.357	3.24372	8.32622	4.86192
1.358	3.24335	8.32406	4.86232
1.359	3.24293	8.32157	4.86158
1.361	3.23984	8.32125	4.86099
1.362	3.23734	8.32126	4.86111
1.363	3.23751	8.32046	4.86208
1.364	3.23847	8.31812	4.86299
1.366	3.23807	8.31695	4.8619
1.367	3.23757	8.31654	4.85942
1.368	3.23557	8.31515	4.85672
1.369	3.23187	8.31305	4.85869
1.371	3.22884	8.31044	4.86011
1.372	3.22817	8.30783	4.86134
1.373	3.22817	8.30679	4.86072
1.374	3.2271	8.30576	4.86129
1.376	3.22633	8.30461	4.86137
1.377	3.22476	8.30004	4.86145
1.378	3.2253	8.29592	4.86163
1.379	3.2233	8.2932	4.86023
1.381	3.22393	8.28994	4.859
1.382	3.22696	8.29091	4.85955
1.383	3.22811	8.29194	4.85884
1.384	3.22615	8.29029	4.85887
1.386	3.22411	8.28684	4.85949
1.387	3.2241	8.2828	4.85895
1.388	3.22239	8.27944	4.85624
1.389	3.22451	8.2786	4.85449
1.391	3.22621	8.27989	4.85461
1.392	3.2289	8.27778	4.85494
1.393	3.22883	8.27718	4.85445
1.395	3.22873	8.27545	4.85415
1.396	3.22792	8.27643	4.85354
1.397	3.23089	8.27551	4.85311
1.398	3.23056	8.27149	4.8521
1.4	3.23094	8.26852	4.85299
1.401	3.23102	8.26714	4.85295
1.402	3.22923	8.26679	4.85366
1.403	3.22793	8.2667	4.85292
1.405	3.22681	8.26524	4.85146
1.406	3.22722	8.26379	4.85014
1.407	3.22633	8.26182	4.84931
1.408	3.22502	8.26038	4.84887
1.41	3.22431	8.25903	4.84801
1.411	3.22444	8.25994	4.84793
1.412	3.22464	8.25939	4.84623
1.413	3.22501	8.25918	4.84641
1.415	3.22296	8.25788	4.84681
1.416	3.22445	8.25523	4.84716
1.417	3.22567	8.25617	4.84855
1.418	3.22422	8.2553	4.84922
1.42	3.22506	8.25357	4.84883
1.421	3.22611	8.25061	4.84922
1.422	3.2283	8.24832	4.85027
1.423	3.22952	8.24812	4.85056
1.425	3.23087	8.24688	4.85119
1.426	3.23062	8.24587	4.85124
1.427	3.22996	8.24571	4.85155
1.428	3.23378	8.24426	4.85292
1.43	3.23603	8.24648	4.85249
1.431	3.23532	8.24674	4.85415
1.432	3.234	8.2456	4.85441
1.433	3.23283	8.24337	4.85367
1.435	3.23199	8.24018	4.85306
1.436	3.23209	8.23824	4.85308
1.437	3.23231	8.23759	4.85338
1.438	3.23192	8.23641	4.85315
1.44	3.23093	8.23553	4.8525
1.441	3.23087	8.23446	4.85099
1.442	3.23008	8.23406	4.85075
1.443	3.23075	8.23402	4.84982
1.445	3.23006	8.23577	4.85004
1.446	3.22951	8.23655	4.85109
1.447	3.23102	8.23526	4.85147
1.448	3.23303	8.2324	4.85174
1.45	3.23239	8.23142	4.85178
1.451	3.23357	8.22974	4.85128
1.452	3.23259	8.22687	4.85043
1.453	3.23235	8.22653	4.84853
1.455	3.23233	8.22289	4.84641
1.456	3.23387	8.22174	4.84495
1.457	3.23351	8.22215	4.84404
1.458	3.23385	8.22093	4.84469
1.46	3.23543	8.2229	4.84218
1.461	3.23519	8.22099	4.84134
1.462	3.23373	8.21796	4.84119
1.464	3.23289	8.21595	4.84201
1.465	3.23201	8.21452	4.8423
1.466	3.23196	8.21221	4.84141
1.467	3.23195	8.20983	4.84146
1.469	3.2302	8.20622	4.84042
1.47	3.22672	8.20225	4.84091
1.471	3.22465	8.19878	4.841
1.472	3.22446	8.19769	4.83962
1.474	3.22608	8.1977	4.83774
1.475	3.22721	8.19602	4.83819
1.476	3.22764	8.19412	4.83915
1.477	3.22829	8.19417	4.83931
1.479	3.22957	8.19061	4.83898
1.48	3.2273	8.18835	4.83867
1.481	3.22805	8.18665	4.83868
1.482	3.22757	8.18502	4.83874
1.484	3.22608	8.18265	4.83595
1.485	3.22746	8.17949	4.83419
1.486	3.22712	8.18077	4.83383
1.487	3.22784	8.18201	4.83528
1.489	3.22953	8.18126	4.83561
1.49	3.23085	8.18104	4.83491
1.491	3.23183	8.18076	4.83518
1.492	3.23116	8.18046	4.83368
1.494	3.22862	8.18056	4.83231
1.495	3.22723	8.18036	4.83283
1.496	3.22699	8.17972	4.83148
1.497	3.22613	8.17862	4.83031
1.499	3.22524	8.17719	4.82691
1.5	3.22493	8.17596	4.82548
1.501	3.22562	8.17528	4.82308
1.502	3.22526	8.17406	4.82212
1.504	3.22538	8.17323	4.82075
1.505	3.22602	8.17203	4.81981
1.506	3.22538	8.1716	4.81951
1.507	3.22367	8.17019	4.82058
1.509	3.22395	8.17003	4.82144
1.51	3.22256	8.17044	4.82089
1.511	3.22214	8.16608	4.82032
1.512	3.22236	8.16316	4.8197
1.514	3.22404	8.162	4.81901
1.515	3.22536	8.15963	4.81756
1.516	3.22786	8.15683	4.8148
1.517	3.22596	8.15279	4.81491
1.519	3.22703	8.14988	4.8158
1.52	3.22555	8.1481	4.81554
1.521	3.22476	8.14755	4.81489
1.522	3.22401	8.14492	4.8142
1.524	3.22384	8.14276	4.81283
1.525	3.2244	8.14105	4.81099
1.526	3.22404	8.14034	4.81061
1.527	3.22438	8.13771	4.81248
1.529	3.2242	8.13793	4.81182
1.53	3.22214	8.1374	4.81229
1.531	3.22197	8.13432	4.81095
1.532	3.22205	8.13473	4.81013
1.534	3.22134	8.13303	4.80987
1.535	3.22148	8.13051	4.81083
1.536	3.22253	8.12945	4.81183
1.538	3.22229	8.12806	4.81222
1.539	3.22357	8.12575	4.81183
1.54	3.2228	8.12346	4.81126
1.541	3.22378	8.12261	4.81284
1.543	3.22545	8.12259	4.8115
1.544	3.22599	8.1237	4.81034
1.545	3.2274	8.12178	4.80857
1.546	3.22683	8.12027	4.80803
1.548	3.22717	8.12051	4.80722
1.549	3.22814	8.11996	4.80649
1.55	3.22868	8.11863	4.80663
1.551	3.22965	8.11747	4.80639
1.553	3.23068	8.11731	4.8055
1.554	3.2328	8.11361	4.8049
1.555	3.23604	8.11149	4.80425
1.556	3.23572	8.11023	4.80364
1.558	3.23602	8.10603	4.80402
1.559	3.23394	8.10307	4.80696
1.56	3.23394	8.10062	4.80594
1.561	3.23376	8.10091	4.80498
1.563	3.23334	8.10223	4.80539
1.564	3.23396	8.10195	4.80504
1.565	3.23318	8.10299	4.80513
1.566	3.23346	8.10369	4.80569
1.568	3.23495	8.10347	4.80571
1.569	3.23372	8.09887	4.80491
1.57	3.23489	8.09667	4.80318
1.571	3.23313	8.09622	4.80244
1.573	3.23344	8.09526	4.80169
1.574	3.23421	8.09497	4.80144
1.575	3.23394	8.09524	4.79886
1.576	3.23346	8.09358	4.79844
1.578	3.23306	8.092	4.79816
1.579	3.23268	8.09221	4.79804
1.58	3.23154	8.09271	4.79787
1.581	3.2314	8.09087	4.79799
1.583	3.2303	8.08996	4.79859
1.584	3.22899	8.08967	4.79811
1.585	3.22569	8.08887	4.7969
1.586	3.22616	8.08545	4.79865
1.588	3.22563	8.08286	4.7988
1.589	3.2275	8.08099	4.79884
1.59	3.22686	8.0787	4.79828
1.591	3.22824	8.07598	4.79794
1.593	3.23041	8.07272	4.7965
1.594	3.2313	8.07294	4.79677
1.595	3.22968	8.07364	4.79767
1.596	3.22882	8.07175	4.79671
1.598	3.22857	8.06936	4.7955
1.599	3.22894	8.06726	4.79539
1.6	3.23109	8.0633	4.79451
1.601	3.23314	8.06131	4.79467
1.603	3.23294	8.06027	4.79303
1.604	3.23545	8.05914	4.79244
1.605	3.23693	8.05584	4.7917
1.606	3.23706	8.05583	4.79123
1.608	3.23665	8.05664	4.7914
1.609	3.2348	8.05506	4.79185
1.61	3.23326	8.05398	4.79116
1.612	3.23332	8.05355	4.7892
1.613	3.23386	8.05265	4.78854
1.614	3.2332	8.05046	4.78727
1.615	3.23284	8.04944	4.7886
1.617	3.23349	8.04871	4.78818
1.618	3.23337	8.0484	4.78842
1.619	3.23358	8.04603	4.78874
1.62	3.23402	8.04482	4.78758
1.622	3.23447	8.04364	4.78548
1.623	3.23625	8.04059	4.78396
1.624	3.23546	8.03969	4.78418
1.625	3.23567	8.04055	4.78548
1.627	3.2361	8.04078	4.78575
1.628	3.23669	8.03954	4.78462
1.629	3.23553	8.03768	4.78275
1.63	3.23692	8.03653	4.784
1.632	3.23861	8.03566	4.78514
1.633	3.23645	8.03426	4.78435
1.634	3.2358	8.03176	4.78354
1.635	3.23543	8.02982	4.78284
1.637	3.23462	8.02912	4.78304
1.638	3.23496	8.02759	4.78307
1.639	3.23523	8.02673	4.78339
1.64	3.23575	8.02376	4.78527
1.642	3.23427	8.01946	4.78598
1.643	3.23238	8.01708	4.78464
1.644	3.23235	8.01514	4.78378
1.645	3.23147	8.01211	4.78476
1.647	3.23087	8.00747	4.78416
1.648	3.23118	8.00729	4.78514
1.649	3.23072	8.00486	4.78504
1.65	3.23306	8.00118	4.78345
1.652	3.23125	7.99801	4.7822
1.653	3.22899	7.99696	4.78206
1.654	3.22938	7.99623	4.78164
1.655	3.22784	7.99611	4.78106
1.657	3.22669	7.99482	4.78414
1.658	3.22526	7.99249	4.78399
1.659	3.22377	7.99378	4.78108
1.66	3.22191	7.99535	4.78006
1.662	3.22127	7.99551	4.77978
1.663	3.2211	7.9935	4.77946
1.664	3.21978	7.992	4.7773
1.665	3.21938	7.99139	4.77565
1.667	3.21945	7.99274	4.7762
1.668	3.21905	7.99185	4.77733
1.669	3.2181	7.99286	4.77754
1.67	3.2194	7.993	4.77786
1.672	3.21862	7.9944	4.77751
1.673	3.2184	7.99495	4.77787
1.674	3.21931	7.99298	4.77817
1.675	3.22256	7.99201	4.7775
1.677	3.22522	7.99117	4.77795
1.678	3.22574	7.99059	4.77865
1.679	3.22694	7.98951	4.77851
1.68	3.22765	7.98583	4.77904
1.682	3.22856	7.98059	4.77954
1.683	3.22879	7.97727	4.77899
1.684	3.22989	7.97248	4.77883
1.686	3.23034	7.96765	4.77924
1.687	3.23175	7.96314	4.77894
1.688	3.2322	7.96039	4.779
1.689	3.23435	7.96015	4.78211
1.691	3.23467	7.95957	4.78087
1.692	3.23533	7.95858	4.78005
1.693	3.23593	7.95663	4.78033
1.694	3.2346	7.95232	4.7809
1.696	3.23227	7.94768	4.78091
1.697	3.23039	7.94402	4.78001
1.698	3.23081	7.93908	4.77955
1.699	3.23045	7.93638	4.78066
1.701	3.23061	7.93411	4.77992
1.702	3.22925	7.93198	4.77848
1.703	3.23064	7.92825	4.77862
1.704	3.23083	7.92456	4.7783
1.706	3.2326	7.92377	4.77743
1.707	3.23352	7.92496	4.77765
1.708	3.23551	7.925	4.77673
1.709	3.23752	7.92275	4.77549
1.711	3.23804	7.92273	4.77445
1.712	3.23891	7.92255	4.77301
1.713	3.23872	7.92196	4.77213
1.714	3.23955	7.91994	4.7725
1.716	3.24345	7.91755	4.77072
1.717	3.24393	7.91425	4.76875
1.718	3.24601	7.91228	4.76859
1.719	3.24654	7.90963	4.76843
1.721	3.24714	7.91128	4.76836
1.722	3.24811	7.91347	4.76887
1.723	3.24849	7.91531	4.76762
1.724	3.24836	7.91562	4.766
1.726	3.24705	7.91401	4.76531
1.727	3.24613	7.91414	4.76465
1.728	3.24465	7.91443	4.76378
1.729	3.24194	7.91431	4.76318
1.731	3.23861	7.91179	4.76532
1.732	3.23695	7.91028	4.76914
1.733	3.23622	7.90893	4.76764
1.734	3.23599	7.90861	4.76645
1.736	3.23627	7.90577	4.76593
1.737	3.23297	7.90431	4.76676
1.738	3.23184	7.90326	4.7679
1.739	3.22885	7.89917	4.76843
1.741	3.22867	7.89621	4.76843
1.742	3.22917	7.89516	4.76799
1.743	3.22844	7.8944	4.76694
1.744	3.2264	7.89398	4.76629
1.746	3.22659	7.89116	4.7679
1.747	3.22733	7.88857	4.76812
1.748	3.22628	7.88405	4.76652
1.749	3.22571	7.8832	4.76644
1.751	3.22728	7.88341	4.76678
1.752	3.22653	7.88336	4.76579
1.753	3.2276	7.8827	4.76441
1.755	3.2259	7.8808	4.76397
1.756	3.22654	7.88056	4.76346
1.757	3.22714	7.88004	4.76195
1.758	3.22982	7.87788	4.76237
1.76	3.22908	7.87846	4.76144
1.761	3.22931	7.88	4.76055
1.762	3.22942	7.8778	4.76079
1.763	3.23006	7.87566	4.75985
1.765	3.22922	7.87341	4.75983
1.766	3.23228	7.87333	4.75964
1.767	3.23207	7.87303	4.76019
1.768	3.23096	7.87008	4.76089
1.77	3.2322	7.86774	4.76089
1.771	3.2311	7.86677	4.76045
1.772	3.22912	7.86407	4.75952
1.773	3.22931	7.86274	4.75908
1.775	3.2291	7.86116	4.75901
1.776	3.22971	7.85832	4.75762
1.777	3.22802	7.85387	4.7565
1.778	3.22662	7.85033	4.75496
1.78	3.22689	7.84886	4.75352
1.781	3.22966	7.84626	4.7519
1.782	3.23241	7.8418	4.75156
1.783	3.23045	7.84054	4.75162
1.785	3.22972	7.83631	4.7516
1.786	3.22932	7.83274	4.75244
1.787	3.22773	7.83064	4.7526
1.788	3.22775	7.82859	4.75245
1.79	3.22854	7.82946	4.75109
1.791	3.23002	7.82946	4.7512
1.792	3.23188	7.82657	4.75101
1.793	3.23446	7.8268	4.75256
1.795	3.23838	7.82606	4.75392
1.796	3.23958	7.8243	4.75324
1.797	3.23781	7.82101	4.75244
1.798	3.23857	7.81913	4.75193
1.8	3.23984	7.81617	4.74985
1.801	3.24008	7.81527	4.7473
1.802	3.23936	7.81499	4.74593
1.803	3.23816	7.81411	4.74568
1.805	3.24047	7.81121	4.74515
1.806	3.24162	7.80958	4.74379
1.807	3.24174	7.81073	4.74226
1.808	3.24137	7.81032	4.73949
1.81	3.24125	7.81025	4.7376
1.811	3.23987	7.8098	4.73689
1.812	3.2406	7.80902	4.73741
1.813	3.23893	7.80931	4.73859
1.815	3.2382	7.80675	4.73918
1.816	3.23541	7.80509	4.73976
1.817	3.2355	7.80394	4.74057
1.818	3.23696	7.80275	4.74208
1.82	3.23667	7.80341	4.73998
1.821	3.23537	7.80224	4.73907
1.822	3.23542	7.8025	4.73899
1.823	3.23476	7.80438	4.73916
1.825	3.23504	7.80474	4.73924
1.826	3.23607	7.80349	4.73888
1.827	3.23553	7.80245	4.7375
1.829	3.23626	7.80078	4.7357
1.83	3.23558	7.80006	4.73548
1.831	3.23733	7.80001	4.73709
1.832	3.23816	7.79833	4.73612
1.834	3.23807	7.79747	4.7351
1.835	3.23869	7.79471	4.73438
1.836	3.23631	7.79338	4.73446
1.837	3.23439	7.7911	4.73362
1.839	3.23056	7.78854	4.73327
1.84	3.22652	7.78817	4.73306
1.841	3.22527	7.78551	4.73243
1.842	3.22059	7.78332	4.73238
1.844	3.2194	7.78145	4.73377
1.845	3.21763	7.77924	4.73533
1.846	3.21542	7.77747	4.73668
1.847	3.2118	7.77466	4.73697
1.849	3.20942	7.77151	4.73434
1.85	3.20825	7.76886	4.73391
1.851	3.20438	7.76826	4.73206
1.852	3.20027	7.76653	4.72925
1.854	3.19789	7.76463	4.72846
1.855	3.19412	7.76114	4.72891
1.856	3.1906	7.76064	4.72852
1.857	3.1908	7.75851	4.7274
1.859	3.19064	7.75576	4.72619
1.86	3.19129	7.75415	4.72376
1.861	3.19319	7.75283	4.72335
1.862	3.19381	7.75289	4.72298
1.864	3.19536	7.7525	4.72312
1.865	3.19319	7.75201	4.72186
1.866	3.19048	7.75099	4.72176
1.867	3.1921	7.74827	4.722
1.869	3.19345	7.74649	4.72293
1.87	3.19183	7.74376	4.72399
1.871	3.19149	7.74134	4.72411
1.872	3.19545	7.73879	4.72312
1.874	3.19677	7.73693	4.72141
1.875	3.19748	7.73663	4.72109
1.876	3.19788	7.73472	4.72175
1.877	3.20174	7.7318	4.72345
1.879	3.20253	7.73036	4.72216
1.88	3.20369	7.73064	4.7208
1.881	3.2053	7.72648	4.71958
1.882	3.20535	7.72333	4.71959
1.884	3.20515	7.72127	4.72002
1.885	3.20807	7.71959	4.72069
1.886	3.20825	7.71845	4.72222
1.887	3.20874	7.71547	4.72292
1.889	3.20681	7.71215	4.7225
1.89	3.20867	7.70922	4.72366
1.891	3.21102	7.70773	4.72448
1.892	3.2116	7.70674	4.7243
1.894	3.21143	7.70296	4.7242
1.895	3.20993	7.6994	4.72434
1.896	3.21207	7.69917	4.72415
1.897	3.21222	7.70041	4.72272
1.899	3.21145	7.69944	4.72145
1.9	3.21069	7.6966	4.72118
1.901	3.21081	7.69569	4.72051
1.903	3.21112	7.69574	4.71955
1.904	3.21176	7.6947	4.71896
1.905	3.21167	7.69369	4.71838
1.906	3.21318	7.69322	4.71834
1.908	3.21736	7.69246	4.71872
1.909	3.21916	7.69222	4.71945
1.91	3.21981	7.69341	4.71933
1.911	3.22076	7.69082	4.71895
1.913	3.225	7.68962	4.71905
1.914	3.22811	7.68949	4.7196
1.915	3.22988	7.68755	4.71995
1.916	3.23284	7.68605	4.72001
1.918	3.23243	7.68498	4.72042
1.919	3.23382	7.68663	4.71952
1.92	3.23588	7.68664	4.71771
1.921	3.2378	7.68522	4.7164
1.923	3.2363	7.68317	4.71572
1.924	3.2387	7.68155	4.71523
1.925	3.23873	7.67946	4.71544
1.926	3.23956	7.67695	4.71568
1.928	3.23786	7.67674	4.71602
1.929	3.23804	7.67858	4.71662
1.93	3.23942	7.67777	4.71629
1.931	3.2402	7.67668	4.71506
1.933	3.23931	7.67677	4.71643
1.934	3.23511	7.67535	4.71581
1.935	3.23032	7.6727	4.71548
1.936	3.227	7.67113	4.71698
1.938	3.22461	7.67085	4.71619
1.939	3.2245	7.66972	4.71389
1.94	3.22425	7.66899	4.71313
1.941	3.22382	7.66922	4.71292
1.943	3.22238	7.66891	4.71185
1.944	3.22273	7.66696	4.71113
1.945	3.22197	7.66679	4.71116
1.946	3.22022	7.66636	4.70927
1.948	3.21977	7.66463	4.70945
1.949	3.21543	7.6638	4.7094
1.95	3.21058	7.66517	4.70771
1.951	3.20827	7.66453	4.70676
1.953	3.20553	7.66238	4.70677
1.954	3.20391	7.65851	4.70666
1.955	3.20432	7.65573	4.70704
1.956	3.2051	7.65512	4.70743
1.958	3.20602	7.65462	4.70711
1.959	3.20433	7.6523	4.70636
1.96	3.20214	7.65079	4.7055
1.961	3.20189	7.65007	4.70551
1.963	3.20236	7.64815	4.70592
1.964	3.20508	7.64668	4.70415
1.965	3.2067	7.64399	4.70451
1.966	3.20467	7.64268	4.704
1.968	3.2056	7.64108	4.70359
1.969	3.20696	7.64069	4.70349
1.97	3.2123	7.63909	4.70137
1.972	3.21347	7.63745	4.69885
1.973	3.21189	7.63769	4.69923
1.974	3.21331	7.63716	4.69982
1.975	3.2133	7.63577	4.69838
1.977	3.21325	7.63286	4.69897
1.978	3.2144	7.62984	4.70002
1.979	3.21365	7.62794	4.69739
1.98	3.21145	7.6254	4.69641
1.982	3.20916	7.6232	4.69356
1.983	3.20593	7.62094	4.69195
1.984	3.20517	7.62042	4.69209
1.985	3.20188	7.62004	4.69178
1.987	3.20519	7.61957	4.69116
1.988	3.20727	7.61891	4.69146
1.989	3.20671	7.61765	4.69049
1.99	3.20696	7.61817	4.68895
1.992	3.20734	7.61574	4.68856
1.993	3.2108	7.61397	4.6874
1.994	3.21184	7.61318	4.6857
1.995	3.21234	7.61186	4.68447
1.997	3.21286	7.61038	4.68402
1.998	3.2127	7.60664	4.6839
1.999	3.21255	7.6048	4.68471
2	3.21323	7.60146	4.68581
2.002	3.21545	7.60125	4.6856
2.003	3.21652	7.6035	4.68388
2.004	3.21677	7.60252	4.68225
2.005	3.21846	7.6019	4.68426
2.007	3.21749	7.60045	4.68355
2.008	3.21703	7.59896	4.68204
2.009	3.21412	7.59846	4.68118
2.01	3.21437	7.597	4.68129
2.012	3.21327	7.59498	4.68007
2.013	3.21124	7.5937	4.67897
2.014	3.2103	7.59295	4.67905
2.015	3.21011	7.59231	4.68089
2.017	3.21053	7.59255	4.68362
2.018	3.21093	7.59206	4.683
2.019	3.21272	7.59072	4.68236
2.02	3.21449	7.58788	4.68363
2.022	3.2169	7.58682	4.68209
2.023	3.2183	7.58602	4.68326
2.024	3.21898	7.58515	4.68276
2.025	3.21958	7.58525	4.6819
2.027	3.21913	7.58643	4.68122
2.028	3.21791	7.5816	4.68053
2.029	3.2176	7.58069	4.67957
2.03	3.21842	7.5797	4.67861
2.032	3.21609	7.57862	4.67824
2.033	3.21908	7.57863	4.67791
2.034	3.21925	7.57611	4.67612
2.035	3.21914	7.57238	4.67482
2.037	3.22088	7.57279	4.67548
2.038	3.2237	7.57134	4.6766
2.039	3.22412	7.56787	4.67529
2.04	3.22397	7.56521	4.67541
2.042	3.22242	7.56095	4.67628
2.043	3.22243	7.55883	4.67704
2.044	3.22236	7.55762	4.67631
2.046	3.22096	7.55867	4.67473
2.047	3.22054	7.55709	4.67534
2.048	3.22152	7.55656	4.67684
2.049	3.22003	7.55507	4.67654
2.051	3.22106	7.55228	4.67467
2.052	3.22266	7.54937	4.67367
2.053	3.22457	7.55047	4.67341
2.054	3.22273	7.55004	4.67176
2.056	3.22086	7.55049	4.6703
2.057	3.22142	7.55108	4.66919
2.058	3.21869	7.54815	4.66869
2.059	3.21851	7.54654	4.66895
2.061	3.21791	7.54583	4.66879
2.062	3.2171	7.54287	4.66809
2.063	3.21789	7.54206	4.66873
2.064	3.21952	7.54254	4.66879
2.066	3.22142	7.54125	4.66817
2.067	3.2232	7.54235	4.66659
2.068	3.22402	7.53984	4.66741
2.069	3.22605	7.53679	4.66678
2.071	3.22696	7.53399	4.66699
2.072	3.22593	7.53476	4.66798
2.073	3.22481	7.53391	4.66877
2.074	3.22174	7.53295	4.66852
2.076	3.22508	7.53262	4.66666
2.077	3.22617	7.53216	4.66709
2.078	3.22704	7.53022	4.66655
2.079	3.22705	7.52811	4.66573
2.081	3.22507	7.52575	4.6659
2.082	3.22584	7.52283	4.66572
2.083	3.22867	7.52323	4.66653
2.084	3.22819	7.52522	4.66768
2.086	3.22558	7.52521	4.66748
2.087	3.22468	7.52464	4.6669
2.088	3.22531	7.52196	4.66691
2.089	3.22451	7.51882	4.66692
2.091	3.22457	7.51904	4.66686
2.092	3.22502	7.51731	4.66634
2.093	3.22363	7.51631	4.66661
2.094	3.22521	7.51546	4.6682
2.096	3.22473	7.51394	4.66917
2.097	3.2228	7.51131	4.66928
2.098	3.22119	7.50966	4.66797
2.099	3.2195	7.50819	4.6674
2.101	3.21895	7.5065	4.667
2.102	3.21756	7.50418	4.66598
2.103	3.21643	7.50129	4.6656
2.104	3.21483	7.49912	4.66595
2.106	3.21682	7.49759	4.66431
2.107	3.21791	7.49856	4.66287
2.108	3.21776	7.49609	4.66225
2.109	3.21898	7.49271	4.66268
2.111	3.2175	7.49052	4.66184
2.112	3.21752	7.48862	4.66105
2.113	3.21879	7.48657	4.66091
2.114	3.22064	7.48611	4.66028
2.116	3.22018	7.48485	4.65938
2.117	3.22128	7.48215	4.65861
2.118	3.22021	7.48006	4.65778
2.12	3.21947	7.48068	4.65808
2.121	3.22076	7.47877	4.66049
2.122	3.22154	7.47771	4.66079
2.123	3.22228	7.47609	4.66103
2.125	3.22302	7.47515	4.66125
2.126	3.22165	7.4729	4.66188
2.127	3.21951	7.47296	4.66188
2.128	3.22058	7.47307	4.66048
2.13	3.21973	7.47264	4.65959
2.131	3.22059	7.47192	4.66016
2.132	3.22062	7.47018	4.66171
2.133	3.22239	7.46996	4.66274
2.135	3.21953	7.46905	4.66273
2.136	3.21998	7.46858	4.66486
2.137	3.21992	7.46979	4.66297
2.138	3.22021	7.46944	4.66198
2.14	3.22295	7.46891	4.66254
2.141	3.22267	7.46628	4.66267
2.142	3.22237	7.46477	4.66236
2.143	3.22382	7.46498	4.66262
2.145	3.22359	7.4642	4.66252
2.146	3.22426	7.46348	4.66176
2.147	3.22467	7.46132	4.66189
2.148	3.22276	7.45878	4.66346
2.15	3.2213	7.45512	4.66451
2.151	3.21994	7.45308	4.66437
2.152	3.21945	7.45291	4.66484
2.153	3.21753	7.4509	4.66353
2.155	3.21801	7.44794	4.66183
2.156	3.21669	7.44559	4.66177
2.157	3.21481	7.44363	4.66218
2.158	3.21644	7.44073	4.66111
2.16	3.21565	7.43983	4.65947
2.161	3.2159	7.43707	4.65904
2.162	3.21603	7.43427	4.6594
2.163	3.2138	7.43259	4.65908
2.165	3.21307	7.42858	4.65864
2.166	3.21272	7.42577	4.6556
2.167	3.21263	7.4257	4.65514
2.168	3.21277	7.42524	4.65438
2.17	3.2135	7.42451	4.65256
2.171	3.21384	7.42385	4.653
2.172	3.21421	7.42346	4.65417
2.173	3.21515	7.42322	4.65367
2.175	3.21532	7.4227	4.65328
2.176	3.21431	7.42262	4.65428
2.177	3.21568	7.42035	4.65465
2.178	3.21562	7.41879	4.65463
2.18	3.21427	7.41739	4.6558
2.181	3.21497	7.41651	4.65662
2.182	3.21386	7.41639	4.65423
2.183	3.21324	7.41505	4.65168
2.185	3.21373	7.41163	4.6507
2.186	3.2153	7.4098	4.64966
2.187	3.21464	7.4083	4.64939
2.188	3.21607	7.40741	4.64934
2.19	3.21616	7.40841	4.64836
2.191	3.21556	7.40782	4.64651
2.192	3.21718	7.4053	4.64508
2.194	3.21646	7.40065	4.64723
2.195	3.21508	7.39749	4.6478
2.196	3.21685	7.39566	4.64768
2.197	3.21712	7.39693	4.64848
2.199	3.21746	7.39676	4.64782
2.2	3.21849	7.39656	4.64829
2.201	3.21832	7.39508	4.64865
2.202	3.21988	7.39349	4.64827
2.204	3.22067	7.39351	4.64803
2.205	3.22028	7.39432	4.64766
2.206	3.21896	7.39383	4.64663
2.207	3.21926	7.39029	4.64706
2.209	3.22012	7.38846	4.64801
2.21	3.21796	7.38928	4.64764
2.211	3.21718	7.38921	4.64707
2.212	3.21683	7.38925	4.64577
2.214	3.21552	7.38801	4.64438
2.215	3.21637	7.3845	4.64446
2.216	3.21651	7.3842	4.6457
2.217	3.217	7.38541	4.64694
2.219	3.21623	7.38474	4.6473
2.22	3.21578	7.38458	4.64711
2.221	3.21639	7.38357	4.64709
2.222	3.21577	7.37908	4.64564
2.224	3.2166	7.37551	4.64563
2.225	3.2193	7.37386	4.64433
2.226	3.22015	7.37155	4.64376
2.227	3.22149	7.36893	4.64279
2.229	3.22036	7.36585	4.641
2.23	3.2208	7.36509	4.64059
2.231	3.22196	7.36379	4.64047
2.232	3.22195	7.36307	4.64004
2.234	3.22219	7.36218	4.64012
2.235	3.22378	7.35994	4.63944
2.236	3.2238	7.35987	4.63945
2.237	3.22165	7.35837	4.64066
2.239	3.22085	7.35691	4.64103
2.24	3.22314	7.35521	4.64171
2.241	3.2232	7.35316	4.64104
2.242	3.22188	7.35246	4.63977
2.244	3.22121	7.35368	4.63821
2.245	3.218	7.35291	4.63675
2.246	3.21745	7.35089	4.63684
2.247	3.21562	7.34968	4.63733
2.249	3.21456	7.34764	4.63597
2.25	3.21664	7.3444	4.63539
2.251	3.21724	7.34491	4.63522
2.252	3.21817	7.34419	4.63527
2.254	3.21994	7.34294	4.63482
2.255	3.21886	7.33977	4.63296
2.256	3.21918	7.33854	4.63254
2.257	3.22049	7.33835	4.63255
2.259	3.22149	7.33641	4.63389
2.26	3.22189	7.3332	4.63682
2.261	3.22179	7.33078	4.63832
2.263	3.2221	7.32796	4.63798
2.264	3.22249	7.32515	4.6385
2.265	3.22346	7.32409	4.63664
2.266	3.22254	7.3233	4.6357
2.268	3.2228	7.31935	4.63406
2.269	3.22267	7.31454	4.63346
2.27	3.22235	7.31147	4.63133
2.271	3.21867	7.31049	4.63064
2.273	3.21818	7.30778	4.63007
2.274	3.21647	7.30755	4.62905
2.275	3.21686	7.30777	4.62799
2.276	3.21458	7.3057	4.62758
2.278	3.21615	7.30476	4.6278
2.279	3.21531	7.30581	4.62808
2.28	3.21376	7.30627	4.62908
2.281	3.21177	7.30391	4.62803
2.283	3.21172	7.30198	4.62966
2.284	3.21092	7.30198	4.62928
2.285	3.21221	7.303	4.62761
2.286	3.21065	7.30319	4.6276
2.288	3.2138	7.3022	4.62742
2.289	3.21402	7.30314	4.62682
2.29	3.21607	7.30379	4.62633
2.291	3.21438	7.30301	4.62582
2.293	3.21512	7.30038	4.62489
2.294	3.21731	7.30045	4.62281
2.295	3.21872	7.30168	4.62004
2.296	3.22036	7.30056	4.61972
2.298	3.22268	7.3006	4.61785
2.299	3.22109	7.29939	4.6169
2.3	3.22225	7.29864	4.6163
2.301	3.22057	7.29773	4.61661
2.303	3.22151	7.29554	4.61814
2.304	3.22174	7.29432	4.62048
2.305	3.22252	7.29123	4.62151
2.306	3.22047	7.28966	4.62069
2.308	3.22018	7.28825	4.62056
2.309	3.21881	7.28455	4.62011
2.31	3.21898	7.28492	4.62051
2.311	3.2176	7.28425	4.61983
2.313	3.21823	7.28364	4.61995
2.314	3.21684	7.28237	4.62007
2.315	3.21264	7.28103	4.62013
2.316	3.20933	7.27986	4.61991
2.318	3.20788	7.28121	4.61897
2.319	3.20691	7.28194	4.61785
2.32	3.20695	7.28015	4.61656
2.321	3.20826	7.27759	4.61472
2.323	3.20912	7.27718	4.61536
2.324	3.20756	7.2744	4.61622
2.325	3.20561	7.27322	4.6162
2.326	3.20498	7.27013	4.61545
2.328	3.20453	7.27047	4.61448
2.329	3.20391	7.2677	4.61419
2.33	3.20183	7.26743	4.61503
2.331	3.20153	7.26733	4.61563
2.333	3.2038	7.26538	4.61575
2.334	3.20366	7.26448	4.61589
2.335	3.20657	7.26106	4.61624
2.337	3.20819	7.25832	4.61647
2.338	3.21043	7.25738	4.61483
2.339	3.21035	7.25647	4.61449
2.34	3.2104	7.25549	4.61461
2.342	3.21042	7.25537	4.61408
2.343	3.20926	7.25497	4.61465
2.344	3.21302	7.25327	4.6153
2.345	3.21421	7.25261	4.61574
2.347	3.21506	7.25251	4.61576
2.348	3.2149	7.25141	4.61458
2.349	3.21615	7.24972	4.61334
2.35	3.21753	7.24888	4.61324
2.352	3.21836	7.24909	4.61188
2.353	3.21763	7.25011	4.61202
2.354	3.21863	7.24852	4.6133
2.355	3.22004	7.24755	4.61497
2.357	3.21816	7.24641	4.61501
2.358	3.21824	7.24563	4.61476
2.359	3.21634	7.24525	4.61474
2.36	3.21679	7.24658	4.61585
2.362	3.21607	7.24604	4.61757
2.363	3.21736	7.24451	4.61871
2.364	3.21507	7.24411	4.61908
2.365	3.21142	7.24142	4.61932
2.367	3.21093	7.23983	4.61839
2.368	3.21147	7.23865	4.6187
2.369	3.21412	7.23685	4.62051
2.37	3.21333	7.23595	4.61792
2.372	3.21408	7.23416	4.61832
2.373	3.21563	7.23382	4.6181
2.374	3.21515	7.23387	4.61882
2.375	3.21512	7.23327	4.61899
2.377	3.21493	7.23399	4.61825
2.378	3.21472	7.23153	4.6177
2.379	3.21435	7.23194	4.61705
2.38	3.21617	7.2313	4.61648
2.382	3.21548	7.2302	4.61746
2.383	3.21726	7.23053	4.61924
2.384	3.21619	7.2304	4.6173
2.385	3.21697	7.22827	4.61801
2.387	3.21895	7.22831	4.61871
2.388	3.22051	7.2284	4.61975
2.389	3.21943	7.22754	4.61951
2.39	3.22151	7.2294	4.61917
2.392	3.21999	7.22801	4.61901
2.393	3.21908	7.22652	4.61854
2.394	3.21786	7.22609	4.61773
2.395	3.21743	7.22516	4.61594
2.397	3.21653	7.22569	4.61646
2.398	3.217	7.22343	4.61656
2.399	3.21906	7.22302	4.6166
2.4	3.2199	7.22177	4.61771
2.402	3.2199	7.2236	4.61783
2.403	3.21795	7.22378	4.61719
2.404	3.21586	7.22123	4.61815
2.405	3.2162	7.22091	4.61846
2.407	3.21545	7.22043	4.61686
2.408	3.21509	7.21683	4.61562
2.409	3.21493	7.21569	4.61558
2.411	3.21523	7.21558	4.61709
2.412	3.2137	7.21343	4.61773
2.413	3.2151	7.21173	4.61734
2.414	3.2161	7.20918	4.61642
2.416	3.21798	7.20716	4.61395
2.417	3.21857	7.20507	4.61179
2.418	3.21627	7.20446	4.61196
2.419	3.21322	7.20274	4.6129
2.421	3.21234	7.19926	4.61343
2.422	3.21151	7.19548	4.61314
2.423	3.21007	7.19647	4.61159
2.424	3.21191	7.19559	4.61074
2.426	3.21339	7.19506	4.61123
2.427	3.21267	7.19064	4.61245
2.428	3.21299	7.18861	4.61105
2.429	3.21324	7.18807	4.61217
2.431	3.21107	7.18734	4.61109
2.432	3.20994	7.18667	4.61028
2.433	3.2091	7.18809	4.60956
2.434	3.20983	7.18834	4.60837
2.436	3.20887	7.18748	4.60719
2.437	3.20677	7.18722	4.60617
2.438	3.2053	7.18564	4.60489
2.439	3.20672	7.185	4.60446
2.441	3.20895	7.18464	4.60562
2.442	3.20897	7.18365	4.60642
2.443	3.21059	7.18267	4.60294
2.444	3.21123	7.18067	4.60059
2.446	3.21057	7.18075	4.59946
2.447	3.21046	7.18092	4.59796
2.448	3.21143	7.18012	4.59669
2.449	3.20999	7.17674	4.59688
2.451	3.20964	7.17601	4.59834
2.452	3.21184	7.17536	4.59889
2.453	3.21318	7.1713	4.59706
2.454	3.21336	7.17203	4.59658
2.456	3.21415	7.17089	4.59695
2.457	3.21447	7.16826	4.5972
2.458	3.21635	7.16609	4.59793
2.459	3.21908	7.16261	4.59646
2.461	3.2186	7.15941	4.59502
2.462	3.21905	7.15828	4.59547
2.463	3.21684	7.15614	4.59557
2.464	3.21607	7.15611	4.59389
2.466	3.21541	7.15168	4.59208
2.467	3.21677	7.1494	4.59076
2.468	3.21804	7.14857	4.58855
2.469	3.21638	7.14802	4.5902
2.471	3.22073	7.14778	4.59008
2.472	3.22282	7.14815	4.58943
2.473	3.22162	7.14679	4.58758
2.474	3.22023	7.14708	4.58586
2.476	3.21947	7.14626	4.58515
2.477	3.21774	7.14479	4.58594
2.478	3.21795	7.14622	4.58678
2.48	3.21819	7.14434	4.5862
2.481	3.21627	7.14419	4.5849
2.482	3.21734	7.1467	4.58476
2.483	3.21821	7.14698	4.58737
2.485	3.21781	7.14736	4.58581
2.486	3.21706	7.15046	4.58488
2.487	3.21561	7.14945	4.5858
2.488	3.21584	7.14847	4.58515
2.49	3.21644	7.1474	4.5843
2.491	3.21832	7.14999	4.58397
2.492	3.21623	7.15097	4.58332
2.493	3.21559	7.14942	4.58219
2.495	3.21643	7.14925	4.58157
2.496	3.21778	7.14861	4.5816
2.497	3.21777	7.14835	4.5806
2.498	3.21775	7.14749	4.58091
2.5	3.21936	7.14405	4.58244
2.501	3.21864	7.14363	4.58236
2.502	3.21983	7.14188	4.58334
[truncated: 25,647 more rows]

## Sheet: Figure 1d& 1e
Title	GAPDH controls extracellular vesicle biogenesis and enhances therapeutic potential of EV mediated siRNA delivery to brain
Author	Ghulam Hassan Dar1, Cláudia C. Mendes2, Wei-Li Kuan3, Alfina A. Speciale1, Mariana Conceição1, André Görgens4, Inna Uliyakina2, Miguel J. Lobo2, Wooi F. Lim1, Samir EL Andaloussi4, Imre Mäger1, Thomas C. Roberts1,5, Roger A. Barker3, Deborah C. I. Goberdhan2, Clive Wilson2, Matthew J.A. Wood1,5,6
Figure	1e
User: USER
Path: C:\Program Files (x86)\BMG\CLARIOstar\User\Data\
Test ID: 419
Test Name: Flou kinetics(Gulzar
Date: 02/05/2019
Time: 16:21:33
Fluorescence (FI)
Well Row	Well Col	Content	Raw Data (544-14/583-12)	Blank corrected based on Raw Data (544-14/583-12)	Average over replicates based on Blank corrected (544-14/583-12)
		Time	0 min	0 min	0 min
B	1	Sample X1	5205	4019	3612			Hek293T		HeLa		MSCs		N2a
B	2	Sample X1	4392	3206	3612			Endo GAPDH	Exo GAPDh	Endo GAPDH	Exo GAPDh	Endo GAPDH	Exo GAPDh	Endo GAPDH	Exo GAPDh
B	3	Sample X2	4615	3429	3361			90	3612	492.5	3361	158	3756	61	993
B	4	Sample X2	4480	3294	3361			130	4024	700	3561	200	3541	75	970
B	5	Sample X3	4859	3673	3756			100	3420	750	3789	231	3780	90	695
B	6	Sample X3	5025	3839	3756			106.667	3685.33	647.5	3570.33	196.333	3692.33	75.3333	886
B	7	Sample X4	2203	1017	993			20.8167	308.605	136.542	214.153	36.6379	131.607	14.5029	165.81
B	8	Sample X4	2155	969	993
B	9	Sample X5	1271	85	90
B	10	Sample X5	1282	96	90
B	11	Sample X6	1686	499.5	492.5			HEK293T		HeLa		MSCs		N2a
B	12	Sample X6	1672	485.5	492.5			Endo. GAPDH	Exo. GAPDh	Endo. GAPDH	Exo. GAPDh	Endo. GAPDH	Exo. GAPDh	Endo. GAPDH	Exo. GAPDh
C	1	Sample X7	1375.5	189	158			106.667	3685.33	647.5	3570.33	196.333	3692.33	75.3333	886
C	2	Sample X7	1313.5	127	158			20.8167	308.605	136.542	214.153	36.6379	131.607	14.5029	165.81
C	3	Sample X8	1253	66.5	61
C	4	Sample X8	1242	55.5	61
C	5	Blank B	1166
C	6	Blank B	1207
		Sample X1	HEK293T EVs
		Sample X2	HeLa EVs
		Sample X3	MSCs
		Sample X4	N2a
		Sample X5	HEK293T EVs
		Sample X6	HeLa EVs
		Sample X7	MSCs
		Sample X8	N2a

## Sheet: Figure 1f EV+GAPDH
Title	GAPDH controls extracellular vesicle biogenesis and enhances therapeutic potential of EV mediated siRNA delivery to brain
Author	Ghulam Hassan Dar1, Cláudia C. Mendes2, Wei-Li Kuan3, Alfina A. Speciale1, Mariana Conceição1, André Görgens4, Inna Uliyakina2, Miguel J. Lobo2, Wooi F. Lim1, Samir EL Andaloussi4, Imre Mäger1, Thomas C. Roberts1,5, Roger A. Barker3, Deborah C. I. Goberdhan2, Clive Wilson2, Matthew J.A. Wood1,5,6
Figure	1f
[Experiment Details]
Software Version	NTA 3.1 Build 3.1.54
Experiment Name	HEK293T EVs+GAPDH_100X_ 2017-11-23 13-23-54.nano
Sample Name	MSCs gp130 LZ DiR 2000x DIL 23Nov2017 rep
Operator Name	Mariana
Time Captured	2017-11-23 13:23:54
Pre-treatment
Diluent
Remarks
Filename:	HEK293T EVs+GAPDH_100X_ 2017-11-23 13-23-56	HEK293T EVs+GAPDH_100X_ 2017-11-23 13-24-42	HEK293T EVs+GAPDH_100X_ 2017-11-23 13-25-28
[Conditions]
Temperature/C	25.688	25.692	25.723
Viscosity/cP	0.874933	0.874854	0.874242
Camera Type	sCMOS	sCMOS	sCMOS
Camera Level	14	14	14
Slider Shutter	1259	1259	1259
Slider Gain	366	366	366
Shutter/ms	31.48	31.48	31.48
Camera Histogram Upper Limit	6588	6588	6588
Camera Histogram Lower Limit	0	0	0
Frame rate/fps	24.9963	24.9963	24.9963
Syringe Pump Speed/AU	0	0	0
[Settings]
Detection Threshold	5	5	5
Max Jump Mode	Auto	Auto	Auto
Max Jump Distance	9.97683	9.81523	9.35417
Blur	Auto	Auto	Auto
Min Track Length	Auto	Auto	Auto
First frame	0	0	0
Total frames analysed	749	749	749
[Exclusion Regions]
X-axis	Diffusion co	Diffusion co	Diffusion co
Y-axis	Intensity	Intensity	Intensity
Region 0 - X min	50.035	50.0402	50.0804
Region 0 - X max	89.4408	89.45	89.5219
Region 0 - Y min	0	0	0
Region 0 - Y max	267.045	267.045	267.045
[Results]				Average	Standard Error
Dilution factor (concentrations adjusted for this factor)	Not recorded	Not recorded	Not recorded
Concentration (Particles / ml)	1000000000	1090000000	1170000000	1090000000	48200000
Particles per frame	51	55.5	59.5	55.3	2.4
Centres per frame	67	70.1	74.2	70.4	2.1
Completed tracks	5738	5924	5999
X-Drift (pix/frame)	0.5	0.5	0.5
Y-Drift (pix/frame)	0.1	0.1	0.1
[Information]
Completed Tracks	OK	OK	OK
Concentration	OK	OK	OK
Video length	OK	OK	OK
Noise level	Noise detected	Noise detected	Noise detected
Vibration detected	No	No	No
Vibration correction applied	No	No	No
Settings changed?	No	No	No
Errors (1)
Errors (2)
[Data Included]
Size distribution - Number weighting - With Percentiles
[Size Data]
Analysis Method	FTLA
Weighting	Number
Filename	HEK293T EVs+GAPDH_100X_ 2017-11-23 13-23-56	HEK293T EVs+GAPDH_100X_ 2017-11-23 13-24-42	HEK293T EVs+GAPDH_100X_ 2017-11-23 13-25-28	Average	Standard Error
Mean	259.2	269.7	270.9	266.6	3.7
Mode	261.4	303	273.4	279.2	12.3
SD	78.2	65.3	64.8	69.4	4.4
D10	164.4	160.7	183.9	169.7	7.2
D50	240.9	271.4	260.3	257.5	8.9
D90	359.5	337.2	340.2	345.6	7
Valid Tracks	737	716	828							EVs+GAPDH	261.4	330	290	243.8	290.7	278.9	230	270	250
Graph Data										EVs+BSA	130.5	114.6	153.7	113.3	108.5	115.5	130.8	101.2	135.5
Bin centre (nm)	Concentration (particles / ml) (GAPDH_EVs)
0	0
5	0
15	0
25	0
35	0
45	0
55	0
65	77
75	3079
85	54369
95	518533
105	3194116
115	12687881
125	28551849
135	41131918
145	49818870
155	55376178
165	53459452
175	44454026
185	34762710
195	29298030
205	29676606
215	36847852
225	52242325
235	76043671
245	104441024
255	130245115
265	148009106
275	157755756
285	163106702
295	167049491
305	169608465
315	168314880
325	160566226
335	146065550
345	127258587
355	107610305
365	89683748
375	74498376
385	61959311
395	51541288
405	42758211
415	35338255
425	29189842
435	24284909
445	20564426
455	17908101
465	16150822
475	15109164
485	14595379
495	14417336
505	14375571
515	14270573
525	13926185
535	13222320
545	12120540
555	10667995
565	8977680
575	7195480
585	5467566
595	3916195
605	2625085
615	1632785
625	933469
635	485660
645	227680
655	95281
665	35295
675	11490
685	3268
695	808
705	174
715	32
725	5
735	0
745	0
755	0
765	0
775	0
785	0
795	0
805	0
815	0
825	0
835	0
845	0
855	0
865	0
875	0
885	0
895	0
905	0
915	0
925	0
935	0
945	0
955	0
965	0
975	0
985	0
995	0
1000	0

## Sheet: Figure 1f_BSA+EVs
Title	GAPDH controls extracellular vesicle biogenesis and enhances therapeutic potential of EV mediated siRNA delivery to brain
Author	Ghulam Hassan Dar1, Cláudia C. Mendes2, Wei-Li Kuan3, Alfina A. Speciale1, Mariana Conceição1, André Görgens4, Inna Uliyakina2, Miguel J. Lobo2, Wooi F. Lim1, Samir EL Andaloussi4, Imre Mäger1, Thomas C. Roberts1,5, Roger A. Barker3, Deborah C. I. Goberdhan2, Clive Wilson2, Matthew J.A. Wood1,5,6
Figure	1f
NTA Experiment Summary File
Created with NTA 3.4 Build 3.4.003
[Experiment Details]
Software Version	NTA 3.1 Build 3.1.54
Experiment Name	Normal HEK293T EVS+BSA_100X_ 2017-11-23 14-35-58.nano
Operator Name	Antonio
Time Captured	2017-11-23 14:35:58
Sample Description	CDV Encap 2x30
Pre-treatment
Diluent	D1000
Remarks
Filename:	Normal HEK293T EVS+BSA_100X_ 2017-11-23 14-36-00	Normal HEK293T EVS+BSA_100X_ 2017-11-23 14-36-51	Normal HEK293T EVS+BSA_100X_ 2017-11-23 14-37-42
Processed	Yes	Yes	Yes
[Conditions]
Temperature/C	24.002	24.019	24.088
Viscosity/cP	0.909276	0.908919	0.907473
Camera Type	sCMOS	sCMOS	sCMOS
Laser Type	Unknown	Unknown	Unknown
Camera Level	13	13	13
Slider Shutter	1232	1232	1232
Slider Gain	219	219	219
Shutter/ms	30.8	30.8	30.8
Camera Histogram Upper Limit	8235	8235	8235
Camera Histogram Lower Limit	0	0	0
Frame rate/fps	24.9963	24.9963	24.9963
Syringe Pump Speed/AU	0	0	0
[Settings]
Detection Threshold	5	5	5
Max Jump Mode	Auto	Auto	Auto
Max Jump Distance	12.5748	12.2001	13.0821
Blur	Auto	Auto	Auto
Min Track Length	Auto	Auto	Auto
First frame	0	0	0
Total frames analysed	749	749	749
[Exclusion Regions]
No Exclusion Regions Used
[Results]				Average	Standard Error
Dilution factor (concentrations adjusted for this factor)	Not recorded	Not recorded	Not recorded
Concentration (Particles / ml)	4050000000	4160000000	4190000000	4130000000	45000000
Particles per frame	205.4	211.3	212.9	209.9	2.3
Centres per frame	185.8	184	176.4	182.1	2.9
Completed tracks	16065	15211	14505
X-Drift (pix/frame)	0.8	0.6	0.5
Y-Drift (pix/frame)	0	0.1	0.1
[Information]
Completed Tracks	OK	OK	OK
Concentration	OK	OK	OK
Video length	OK	OK	OK
Noise level	No	No	No
Vibration detected	No	No	No
Vibration correction applied	No	No	No
Settings changed?	No	No	No
Errors (1)
Errors (2)
[Data Included]
Size distribution - Number weighting - With Percentiles
Size distribution - Surface area weighting - With Percentiles
Size distribution - Volume weighting - With Percentiles
Diffusion distribution - Number weighting - With Percentiles
Diffusion distribution - Surface area weighting - With Percentiles
Diffusion distribution - Volume weighting - With Percentiles
[Size Data]
Analysis Method	FTLA
Weighting	Number
Filename	Normal HEK293T EVS+BSA_100X_ 2017-11-23 14-36-00	Normal HEK293T EVS+BSA_100X_ 2017-11-23 14-36-51	Normal HEK293T EVS+BSA_100X_ 2017-11-23 14-37-42					Standard Error
Mean	145.7	145	131.7				140.8	4.5
Mode	112	98.4	108.4				106.3	4.1
SD	69.1	68.7	44.2				60.7	8.2
D10	95.6	93	90.1				92.9	1.6
D50	121.9	121.5	120.4				121.2	0.4
D90	223.5	240.3	199.8				221.2	11.7
Valid Tracks	4406	4735	4590
Graph Data
Bin centre (nm)	Concentration (particles / ml) (BSA+EVs)
0	0
5	0
15	0
25	0
35	1
45	3971
55	635646
65	12027546
75	59151315
85	95511408
95	114507692
105	148656553
115	178703200
125	181354763
135	134965602
145	82695720
155	64308463
165	73120768
175	84032103
185	69018149
195	42636686
205	26621340
215	20698692
225	19690912
235	20064145
245	19986944
255	19401907
265	18962649
275	18685089
285	17641546
295	14827622
305	10546401
315	6366115
325	3470769
335	1900565
345	1177746
355	907842
365	904754
375	1133412
385	1645475
395	2490447
405	3550026
415	4411371
425	4576337
435	3936312
445	2884551
455	1902700
465	1214647
475	808927
485	596645
495	501569
505	475633
515	485823
525	498271
535	473980
545	387469
555	254900
565	128088
575	47299
585	12495
595	2321
605	300
615	27
625	2
635	0
645	0
655	0
665	0
675	0
685	0
695	0
705	0
715	0
725	0
735	0
745	0
755	0
765	0
775	0
785	0
795	0
805	0
815	0
825	0
835	0
845	0
855	0
865	0
875	0
885	0
895	0
905	0
915	0
925	0
935	0
945	0
955	0
965	0
975	0
985	0
995

## Sheet: Figure 1g
Title	GAPDH controls extracellular vesicle biogenesis and enhances therapeutic potential of EV mediated siRNA delivery to brain
Author	Ghulam Hassan Dar1, Cláudia C. Mendes2, Wei-Li Kuan3, Alfina A. Speciale1, Mariana Conceição1, André Görgens4, Inna Uliyakina2, Miguel J. Lobo2, Wooi F. Lim1, Samir EL Andaloussi4, Imre Mäger1, Thomas C. Roberts1,5, Roger A. Barker3, Deborah C. I. Goberdhan2, Clive Wilson2, Matthew J.A. Wood1,5,6
Figure	1g

## Sheet: S. fig. 1c
User: USER
Path: C:\Program Files (x86)\BMG\CLARIOstar\User\Data\
Test ID: 406
Test Name: Flou kinetics(Gulzar
Date: 01/05/2019
Time: 18:26:29
Fluorescence (FI)
Well Row	Well Col	Content	Raw Data (544-14/583-12)	Blank corrected based on Raw Data (544-14/583-12)	Average over replicates based on Blank corrected (544-14/583-12)
		Time	0 min	0 min	0 min
F	1	Sample X1	1273	71	71
F	2	Sample X1	1283	81	71
F	3	Sample X1	1263	61	71						HEK293T	71	81	61	71	10
F	4	Sample X2	2011	809	838						HeLa	838	824	881	847.667	29.7041
F	5	Sample X2	2026	824	838						MSCs	173	146	171	163.333	15.0444
F	6	Sample X2	2083	881	838						N2a	57	51	26	44.6667	16.4418
F	7	Blank B	1209
F	8	Blank B	1225								2nd repeate
F	9	Blank B	1172
G	1	Sample X3	1404	202	173						HEK293T	141	134	129	134.667	6.02771
G	2	Sample X3	1348	146	173						HeLa	767	814	789	790	23.516
G	3	Sample X3	1373	171	173						MSCs	211	180	195	195.333	15.5027
G	4	Sample X4	1296	94	57						N2a	131	84	95	103.333	24.5832
G	5	Sample X4	1253	51	57
G	6	Sample X4	1228	26	57						Third Repeat
											HEK293T	90	90	120	100	17.3205
											HeLa	900	855	789	848	55.8301
		Sample X1	HEK293T								MSCs	159	158	200	172.333	23.9653
		Sample X2	HeLa								N2a	72	98	80	83.3333	13.3167
		Sample X3	MSCs
		Sample X4	N2a
												Mean 1	Mean 2	Mean 3	Average	S.D
											HEK293T	71	134.667	100	101.889	31.8753
											HeLa	847.667	790	848	828.556	33.3905
											MSCs	163.333	195.333	172.333	177	16.5025
											N2a	44.6667	103.333	83.3333	77.1111	29.8242

## Sheet: S.fig.1e
Chrom.1		Chrom.1		Chrom.1
UV (1)	EVs+LacN1.1	UV (2)	EVs+ LacN	UV (3)	EVs alone
ml	mAU	ml	mAU	ml	mAU
0	3.60124	0.002	3.59804	0.001	3.66901
0.002	3.6039	0.005	3.59533	0.002	3.67072
0.003	3.60193	0.008	3.59543	0.004	3.66959
0.004	3.60383	0.011	3.59847	0.005	3.66824
0.005	3.60335	0.014	3.59868	0.006	3.66817
0.006	3.60355	0.017	3.59725	0.007	3.66592
0.007	3.60558	0.02	3.59582	0.009	3.66265
0.008	3.60559	0.023	3.59572	0.01	3.66312
0.009	3.60393	0.026	3.5903	0.011	3.66356
0.01	3.60371	0.029	3.58762	0.013	3.66164
0.011	3.60467	0.032	3.58728	0.014	3.66104
0.012	3.60352	0.035	3.58488	0.015	3.65937
0.014	3.60224	0.038	3.58061	0.017	3.65657
0.015	3.60296	0.041	3.57817	0.018	3.65441
0.016	3.60298	0.044	3.57495	0.019	3.65442
0.017	3.60161	0.047	3.57001	0.02	3.65682
0.018	3.60116	0.05	3.56467	0.022	3.6548
0.019	3.60235	0.053	3.56132	0.023	3.65371
0.02	3.60102	0.056	3.55753	0.024	3.65186
0.021	3.60084	0.059	3.55557	0.026	3.64946
0.022	3.5989	0.062	3.55352	0.027	3.64865
0.023	3.59735	0.065	3.55173	0.028	3.64952
0.025	3.59564	0.068	3.55071	0.029	3.6519
0.026	3.59424	0.071	3.54882	0.031	3.65271
0.027	3.59317	0.074	3.55048	0.032	3.65288
0.028	3.59122	0.077	3.55285	0.033	3.65295
0.029	3.5908	0.08	3.55756	0.035	3.65062
0.03	3.59253	0.083	3.55991	0.036	3.65116
0.031	3.59186	0.086	3.55927	0.037	3.64975
0.032	3.5917	0.089	3.56114	0.039	3.64798
0.033	3.59219	0.092	3.5595	0.04	3.64345
0.034	3.59231	0.095	3.55915	0.041	3.64034
0.035	3.59012	0.098	3.55935	0.042	3.63892
0.037	3.58929	0.101	3.56029	0.044	3.63869
0.038	3.58846	0.104	3.56069	0.045	3.63844
0.039	3.58799	0.107	3.55833	0.046	3.63876
0.04	3.58657	0.11	3.55557	0.048	3.63751
0.041	3.58514	0.113	3.55723	0.049	3.63944
0.042	3.58396	0.116	3.55484	0.05	3.6385
0.043	3.58492	0.119	3.55653	0.051	3.637
0.044	3.58548	0.122	3.55593	0.053	3.63534
0.045	3.58486	0.125	3.55537	0.054	3.63472
0.046	3.58626	0.128	3.55734	0.055	3.63511
0.047	3.58632	0.131	3.56648	0.057	3.6333
0.049	3.58687	0.134	3.58	0.058	3.63509
0.05	3.58523	0.137	3.58597	0.059	3.63537
0.051	3.5835	0.14	3.58646	0.06	3.63704
0.052	3.58281	0.143	3.58485	0.062	3.63634
0.053	3.58217	0.146	3.58651	0.063	3.6372
0.054	3.5808	0.149	3.58622	0.064	3.63763
0.055	3.58149	0.152	3.58802	0.066	3.63738
0.056	3.58453	0.155	3.58485	0.067	3.63549
0.057	3.58462	0.158	3.57644	0.068	3.63616
0.058	3.58473	0.161	3.5626	0.07	3.63249
0.059	3.58339	0.164	3.55764	0.071	3.63015
0.061	3.58209	0.167	3.55559	0.072	3.63004
0.062	3.58215	0.17	3.55668	0.073	3.62835
0.063	3.58139	0.173	3.55588	0.075	3.62703
0.064	3.58086	0.176	3.55121	0.076	3.62495
0.065	3.58211	0.179	3.54906	0.077	3.62474
0.066	3.58172	0.182	3.54866	0.079	3.62315
0.067	3.58099	0.185	3.54839	0.08	3.62364
0.068	3.58115	0.188	3.54706	0.081	3.62557
0.069	3.58008	0.191	3.54517	0.082	3.6247
0.07	3.58241	0.194	3.54304	0.084	3.62447
0.071	3.5823	0.197	3.54443	0.085	3.62224
0.073	3.58113	0.2	3.55065	0.086	3.62149
0.074	3.58128	0.203	3.56843	0.088	3.62172
0.075	3.58195	0.206	3.59554	0.089	3.62122
0.076	3.58099	0.209	3.63077	0.09	3.62056
0.077	3.57961	0.212	3.67351	0.092	3.62124
0.078	3.57995	0.215	3.72226	0.093	3.62219
0.079	3.58051	0.218	3.77831	0.094	3.62328
0.08	3.58446	0.221	3.83979	0.095	3.62342
0.081	3.58562	0.224	3.90381	0.097	3.62424
0.082	3.58659	0.227	3.96463	0.098	3.62596
0.083	3.58975	0.23	4.01781	0.099	3.62597
0.085	3.5897	0.233	4.06253	0.101	3.62588
0.086	3.59021	0.236	4.09383	0.102	3.62508
0.087	3.59057	0.239	4.11949	0.103	3.62466
0.088	3.58791	0.242	4.14219	0.104	3.62528
0.089	3.58732	0.245	4.15739	0.106	3.62325
0.09	3.58808	0.248	4.16739	0.107	3.62309
0.091	3.58569	0.251	4.17451	0.108	3.62425
0.092	3.58475	0.254	4.17858	0.11	3.62481
0.093	3.58523	0.257	4.18016	0.111	3.62604
0.094	3.58639	0.26	4.18498	0.112	3.62591
0.095	3.5877	0.263	4.18601	0.114	3.62441
0.097	3.58747	0.266	4.18817	0.115	3.6228
0.098	3.58598	0.269	4.18448	0.116	3.62541
0.099	3.58604	0.272	4.17701	0.117	3.62594
0.1	3.58757	0.275	4.17664	0.119	3.62697
0.101	3.58256	0.278	4.17593	0.12	3.62898
0.102	3.58252	0.281	4.17218	0.121	3.63067
0.103	3.58222	0.284	4.17017	0.123	3.63122
0.104	3.5807	0.287	4.16603	0.124	3.63313
0.105	3.58097	0.29	4.16487	0.125	3.6353
0.106	3.57972	0.293	4.16158	0.126	3.63804
0.108	3.57905	0.296	4.16387	0.128	3.6402
0.109	3.57963	0.299	4.16726	0.129	3.63876
0.11	3.58006	0.302	4.1631	0.13	3.63843
0.111	3.57984	0.305	4.15731	0.132	3.63955
0.112	3.58024	0.308	4.15363	0.133	3.63992
0.113	3.57917	0.311	4.14999	0.134	3.64063
0.114	3.57946	0.314	4.14144	0.135	3.64214
0.115	3.58031	0.317	4.13394	0.137	3.64256
0.116	3.5796	0.32	4.12817	0.138	3.64345
0.117	3.58021	0.323	4.11913	0.139	3.64203
0.118	3.58103	0.326	4.10835	0.141	3.64118
0.12	3.58019	0.329	4.10451	0.142	3.64047
0.121	3.57746	0.332	4.10185	0.143	3.63849
0.122	3.58005	0.335	4.09282	0.145	3.64198
0.123	3.58017	0.338	4.08779	0.146	3.64113
0.124	3.57971	0.341	4.0838	0.147	3.64384
0.125	3.57946	0.344	4.07679	0.148	3.64677
0.126	3.57792	0.347	4.07112	0.15	3.65356
0.127	3.57793	0.35	4.0697	0.151	3.66325
0.128	3.57903	0.353	4.06655	0.152	3.67342
0.129	3.58157	0.356	4.06213	0.154	3.68768
0.13	3.58294	0.359	4.05611	0.155	3.70305
0.132	3.5841	0.362	4.05315	0.156	3.72675
0.133	3.58316	0.365	4.05128	0.157	3.74844
0.134	3.58494	0.368	4.04801	0.159	3.77127
0.135	3.5858	0.371	4.05131	0.16	3.79951
0.136	3.58314	0.374	4.05174	0.161	3.828
0.137	3.58202	0.377	4.05207	0.163	3.85726
0.138	3.58271	0.38	4.05158	0.164	3.88855
0.139	3.58333	0.383	4.0528	0.165	3.92109
0.14	3.58291	0.386	4.05344	0.167	3.96314
0.141	3.58308	0.389	4.05501	0.168	3.99945
0.142	3.58303	0.392	4.05539	0.169	4.03406
0.144	3.58406	0.395	4.05554	0.17	4.08392
0.145	3.58203	0.398	4.05367	0.172	4.13034
0.146	3.58134	0.401	4.04873	0.173	4.16214
0.147	3.58211	0.404	4.04444	0.174	4.1826
0.148	3.58374	0.407	4.03943	0.176	4.20394
0.149	3.58215	0.41	4.0346	0.177	4.2164
0.15	3.58255	0.413	4.02705	0.178	4.22932
0.151	3.58376	0.416	4.01929	0.179	4.24292
0.152	3.58397	0.419	4.01031	0.181	4.25701
0.153	3.58693	0.422	4.00286	0.182	4.27041
0.154	3.59165	0.425	3.99627	0.183	4.27923
0.156	3.59812	0.428	3.98802	0.185	4.28552
0.157	3.60711	0.431	3.98314	0.186	4.28794
0.158	3.61788	0.434	3.97811	0.187	4.28206
0.159	3.62754	0.437	3.97448	0.188	4.27587
0.16	3.63945	0.44	3.96952	0.19	4.27307
0.161	3.65453	0.443	3.96534	0.191	4.25378
0.162	3.67042	0.446	3.96306	0.192	4.23222
0.163	3.68472	0.449	3.95968	0.194	4.22192
0.164	3.70023	0.452	3.9554	0.195	4.22154
0.165	3.71818	0.455	3.95112	0.196	4.22061
0.166	3.73738	0.458	3.94727	0.198	4.22004
0.168	3.75698	0.461	3.94555	0.199	4.21705
0.169	3.77718	0.464	3.94329	0.2	4.21428
0.17	3.79887	0.467	3.94316	0.201	4.20917
0.171	3.81886	0.47	3.94208	0.203	4.20771
0.172	3.83616	0.473	3.94221	0.204	4.20499
0.173	3.85539	0.476	3.937	0.205	4.20284
0.174	3.87227	0.479	3.9346	0.207	4.20246
0.175	3.88915	0.482	3.93305	0.208	4.20214
0.176	3.90362	0.485	3.93233	0.209	4.20315
0.177	3.91783	0.488	3.9292	0.21	4.20492
0.179	3.92971	0.491	3.92481	0.212	4.20638
0.18	3.94006	0.494	3.91992	0.213	4.20718
0.181	3.94819	0.497	3.91599	0.214	4.20689
0.182	3.95469	0.5	3.91002	0.216	4.20525
0.183	3.961	0.503	3.90882	0.217	4.20373
0.184	3.96742	0.506	3.90552	0.218	4.20181
0.185	3.97287	0.509	3.89913	0.22	4.20137
0.186	3.97842	0.512	3.89308	0.221	4.20181
0.187	3.98234	0.515	3.89252	0.222	4.1989
0.188	3.98436	0.518	3.89229	0.223	4.19133
0.189	3.98531	0.521	3.88733	0.225	4.18668
0.191	3.98643	0.524	3.88415	0.226	4.18474
0.192	3.98581	0.527	3.88371	0.227	4.18004
0.193	3.98781	0.53	3.88196	0.229	4.17675
0.194	3.98971	0.533	3.88096	0.23	4.17388
0.195	3.99336	0.536	3.88203	0.231	4.17094
0.196	3.99426	0.539	3.88295	0.232	4.16622
0.197	3.99585	0.542	3.88439	0.234	4.16097
0.198	3.99504	0.545	3.88283	0.235	4.15892
0.199	3.99434	0.548	3.88085	0.236	4.1569
0.2	3.99641	0.551	3.87849	0.238	4.1544
0.201	3.99887	0.554	3.87528	0.239	4.15476
0.203	4.00196	0.557	3.87258	0.24	4.15226
0.204	4.00431	0.56	3.87241	0.242	4.14659
0.205	4.0066	0.563	3.8721	0.243	4.14363
0.206	4.00614	0.566	3.86726	0.244	4.14067
0.207	4.0073	0.569	3.86109	0.245	4.1382
0.208	4.00862	0.572	3.85894	0.247	4.13665
0.209	4.01007	0.575	3.86007	0.248	4.1356
0.21	4.00929	0.578	3.86175	0.249	4.13179
0.211	4.00849	0.581	3.86041	0.251	4.12761
0.212	4.01028	0.584	3.85943	0.252	4.12373
0.213	4.01015	0.587	3.85602	0.253	4.12161
0.215	4.00882	0.59	3.85141	0.254	4.12064
0.216	4.00997	0.593	3.85107	0.256	4.12048
0.217	4.01176	0.596	3.85086	0.257	4.11692
0.218	4.012	0.599	3.84772	0.258	4.11418
0.219	4.01245	0.602	3.84597	0.26	4.10998
0.22	4.01345	0.605	3.83991	0.261	4.10846
0.221	4.01287	0.608	3.83534	0.262	4.10731
0.222	4.01123	0.61	3.83196	0.263	4.10391
0.223	4.01113	0.613	3.82832	0.265	4.10048
0.224	4.00896	0.616	3.82291	0.266	4.10033
0.225	4.0064	0.619	3.81878	0.267	4.09862
0.227	4.00584	0.622	3.81522	0.269	4.09456
0.228	4.0057	0.625	3.81305	0.27	4.09274
0.229	4.00348	0.628	3.80855	0.271	4.09194
0.23	4.00192	0.631	3.80677	0.273	4.0898
0.231	4.0033	0.634	3.80654	0.274	4.08574
0.232	4.00454	0.637	3.80582	0.275	4.08152
0.233	4.00482	0.64	3.80677	0.276	4.07905
0.234	4.00439	0.643	3.81133	0.278	4.07795
0.235	4.00648	0.646	3.81392	0.279	4.07883
0.236	4.00615	0.649	3.8161	0.28	4.07795
0.237	4.00387	0.652	3.81494	0.282	4.07457
0.239	4.00351	0.655	3.81548	0.283	4.07441
0.24	4.0054	0.658	3.81802	0.284	4.07512
0.241	4.00733	0.661	3.8197	0.285	4.07434
0.242	4.00672	0.664	3.82066	0.287	4.07316
0.243	4.00637	0.667	3.81935	0.288	4.07041
0.244	4.00559	0.67	3.81629	0.289	4.06983
0.245	4.00643	0.673	3.81107	0.291	4.06827
0.246	4.00706	0.676	3.80658	0.292	4.06468
0.247	4.00769	0.679	3.80515	0.293	4.06295
0.248	4.00762	0.682	3.80238	0.295	4.06367
0.249	4.00881	0.685	3.80212	0.296	4.06561
0.251	4.01044	0.688	3.79751	0.297	4.06426
0.252	4.0088	0.691	3.79458	0.298	4.06398
0.253	4.00663	0.694	3.7906	0.3	4.06122
0.254	4.00542	0.697	3.78488	0.301	4.05984
0.255	4.00598	0.7	3.78441	0.302	4.05986
0.256	4.0054	0.703	3.78301	0.304	4.05912
0.257	4.00434	0.706	3.78166	0.305	4.05839
0.258	4.0028	0.709	3.78091	0.306	4.0569
0.259	3.99982	0.712	3.78045	0.307	4.05563
0.26	3.99877	0.715	3.7791	0.309	4.05803
0.262	3.99598	0.718	3.77816	0.31	4.05818
0.263	3.99391	0.721	3.77991	0.311	4.0608
0.264	3.99324	0.724	3.78111	0.313	4.06169
0.265	3.99339	0.727	3.78552	0.314	4.06307
0.266	3.99405	0.73	3.78832	0.315	4.06115
0.267	3.99295	0.733	3.78769	0.316	4.05819
0.268	3.99353	0.736	3.78692	0.318	4.05553
0.269	3.99472	0.739	3.78326	0.319	4.05394
0.27	3.99237	0.742	3.78271	0.32	4.05219
0.271	3.99132	0.745	3.78157	0.322	4.05208
0.272	3.99346	0.748	3.77736	0.323	4.05225
0.274	3.99308	0.751	3.77519	0.324	4.05694
0.275	3.9938	0.754	3.77271	0.326	4.05701
0.276	3.99408	0.757	3.76997	0.327	4.05862
0.277	3.99338	0.76	3.76846	0.328	4.05777
0.278	3.99349	0.763	3.77121	0.329	4.05659
0.279	3.99269	0.766	3.77449	0.331	4.05367
0.28	3.99411	0.769	3.77508	0.332	4.04895
0.281	3.99322	0.772	3.77478	0.333	4.04599
0.282	3.99177	0.775	3.77663	0.335	4.04152
0.283	3.9926	0.778	3.77949	0.336	4.03915
0.284	3.99226	0.781	3.78011	0.337	4.03672
0.286	3.99175	0.784	3.78023	0.338	4.03278
0.287	3.98986	0.787	3.77852	0.34	4.02967
0.288	3.98981	0.79	3.77435	0.341	4.02635
0.289	3.9874	0.793	3.77366	0.342	4.02395
0.29	3.98398	0.796	3.77136	0.344	4.02076
0.291	3.98513	0.799	3.76987	0.345	4.0114
0.292	3.98326	0.802	3.76432	0.346	4.00549
0.293	3.97958	0.805	3.76075	0.348	3.99972
0.294	3.98085	0.808	3.76021	0.349	3.99464
0.295	3.97908	0.811	3.7585	0.35	3.99222
0.296	3.97699	0.814	3.75797	0.351	3.9884
0.298	3.97655	0.817	3.76056	0.353	3.98635
0.299	3.9766	0.82	3.75808	0.354	3.98506
0.3	3.97689	0.823	3.75872	0.355	3.98467
0.301	3.97831	0.826	3.75977	0.357	3.98147
0.302	3.97605	0.829	3.76283	0.358	3.98143
0.303	3.97634	0.832	3.7614	0.359	3.98078
0.304	3.97691	0.835	3.76117	0.36	3.98024
0.305	3.97809	0.838	3.76156	0.362	3.98076
0.306	3.97756	0.841	3.76227	0.363	3.97658
0.307	3.97568	0.844	3.75801	0.364	3.97539
0.308	3.97677	0.847	3.75904	0.366	3.97334
0.31	3.97771	0.85	3.75605	0.367	3.97091
0.311	3.97786	0.853	3.75331	0.368	3.97071
0.312	3.97803	0.856	3.75204	0.369	3.97098
0.313	3.97851	0.859	3.75029	0.371	3.96637
0.314	3.97793	0.862	3.75075	0.372	3.96578
0.315	3.97538	0.865	3.7505	0.373	3.96449
0.316	3.97344	0.868	3.75013	0.375	3.96356
0.317	3.9734	0.871	3.74906	0.376	3.96164
0.318	3.97252	0.874	3.74922	0.377	3.96351
0.319	3.96923	0.877	3.74882	0.379	3.96155
0.32	3.96823	0.88	3.74854	0.38	3.9592
0.322	3.96533	0.883	3.74616	0.381	3.95787
0.323	3.9649	0.886	3.74335	0.382	3.95324
0.324	3.96405	0.889	3.74362	0.384	3.95059
0.325	3.96216	0.892	3.73902	0.385	3.94842
0.326	3.9598	0.895	3.73946	0.386	3.94643
0.327	3.95763	0.898	3.73954	0.388	3.94337
0.328	3.95785	0.901	3.7371	0.389	3.94162
0.329	3.95628	0.904	3.73525	0.39	3.94195
0.33	3.95583	0.907	3.73308	0.391	3.94122
0.331	3.95498	0.91	3.73489	0.393	3.94123
0.332	3.95186	0.913	3.73637	0.394	3.93953
0.334	3.95207	0.916	3.73447	0.395	3.93915
0.335	3.95272	0.919	3.73596	0.397	3.93741
0.336	3.95397	0.922	3.73331	0.398	3.93473
0.337	3.95264	0.925	3.73274	0.399	3.93346
0.338	3.95156	0.928	3.73448	0.401	3.93482
0.339	3.94968	0.931	3.73558	0.402	3.93876
0.34	3.94912	0.934	3.73546	0.403	3.94076
0.341	3.94678	0.937	3.73575	0.404	3.93921
0.342	3.94515	0.94	3.73362	0.406	3.93685
0.343	3.94469	0.943	3.73437	0.407	3.9345
0.345	3.94401	0.946	3.73537	0.408	3.93707
0.346	3.94317	0.949	3.73369	0.41	3.93758
0.347	3.94218	0.952	3.73358	0.411	3.93427
0.348	3.94255	0.955	3.7325	0.412	3.93332
0.349	3.94087	0.958	3.73058	0.413	3.92895
0.35	3.94009	0.961	3.73116	0.415	3.9264
0.351	3.93909	0.964	3.73151	0.416	3.92559
0.352	3.93857	0.967	3.73014	0.417	3.92394
0.353	3.93946	0.97	3.73194	0.419	3.92356
0.354	3.94029	0.973	3.73229	0.42	3.92281
0.355	3.94084	0.976	3.73048	0.421	3.91843
0.357	3.94005	0.979	3.73108	0.423	3.91235
0.358	3.94144	0.982	3.73296	0.424	3.90789
0.359	3.93933	0.985	3.73315	0.425	3.90857
0.36	3.93805	0.988	3.73121	0.426	3.91063
0.361	3.93705	0.991	3.7277	0.428	3.91109
0.362	3.93786	0.994	3.73071	0.429	3.9078
0.363	3.93986	0.997	3.72649	0.43	3.90586
0.364	3.9388	1	3.72543	0.432	3.9052
0.365	3.93779	1.003	3.72678	0.433	3.90102
0.366	3.93861	1.006	3.72841	0.434	3.89974
0.367	3.93902	1.009	3.72821	0.435	3.90067
0.369	3.9381	1.012	3.72709	0.437	3.89643
0.37	3.93764	1.015	3.72932	0.438	3.8946
0.371	3.93662	1.018	3.7318	0.439	3.89154
0.372	3.93393	1.021	3.73038	0.441	3.88796
0.373	3.933	1.024	3.73059	0.442	3.8867
0.374	3.93184	1.027	3.7319	0.443	3.885
0.375	3.92906	1.03	3.73232	0.444	3.88346
0.376	3.92642	1.033	3.73109	0.446	3.88142
0.377	3.92478	1.036	3.7315	0.447	3.87954
0.378	3.92449	1.039	3.73404	0.448	3.87875
0.379	3.92501	1.042	3.73444	0.45	3.87759
0.381	3.92461	1.045	3.73191	0.451	3.87589
0.382	3.92378	1.048	3.73029	0.452	3.87304
0.383	3.92325	1.051	3.73006	0.454	3.87612
0.384	3.9217	1.054	3.72884	0.455	3.87842
0.385	3.92036	1.057	3.72311	0.456	3.87684
0.386	3.92055	1.06	3.72268	0.457	3.8762
0.387	3.91863	1.063	3.72234	0.459	3.87533
0.388	3.91711	1.066	3.71723	0.46	3.87594
0.389	3.91562	1.069	3.7146	0.461	3.87619
0.39	3.91471	1.072	3.71676	0.463	3.8765
0.391	3.91336	1.075	3.71841	0.464	3.87895
0.393	3.91411	1.078	3.71748	0.465	3.88079
0.394	3.9137	1.081	3.71902	0.466	3.88146
0.395	3.91227	1.084	3.72153	0.468	3.88083
0.396	3.91104	1.087	3.72288	0.469	3.87956
0.397	3.90937	1.09	3.72303	0.47	3.88081
0.398	3.90671	1.093	3.72355	0.472	3.88109
0.399	3.90652	1.096	3.72396	0.473	3.88267
0.4	3.90724	1.099	3.72269	0.474	3.88072
0.401	3.90737	1.102	3.72123	0.476	3.87838
0.402	3.90795	1.105	3.71693	0.477	3.87711
0.403	3.90659	1.108	3.71525	0.478	3.87795
0.405	3.9057	1.111	3.71292	0.479	3.87841
0.406	3.90689	1.114	3.7129	0.481	3.87782
0.407	3.9042	1.117	3.71324	0.482	3.87874
0.408	3.90443	1.12	3.71028	0.483	3.88044
0.409	3.9036	1.123	3.70859	0.485	3.88
0.41	3.90529	1.126	3.71044	0.486	3.87833
0.411	3.90491	1.129	3.70671	0.487	3.87946
0.412	3.9046	1.132	3.7085	0.488	3.87599
0.413	3.90168	1.135	3.71077	0.49	3.87702
0.414	3.89969	1.138	3.70899	0.491	3.87649
0.416	3.89735	1.141	3.71025	0.492	3.87407
0.417	3.8961	1.144	3.71033	0.494	3.87534
0.418	3.89761	1.147	3.71246	0.495	3.87559
0.419	3.89741	1.15	3.71558	0.496	3.87427
0.42	3.89716	1.153	3.71644	0.497	3.87556
0.421	3.89489	1.156	3.71815	0.499	3.87611
0.422	3.8929	1.159	3.71957	0.5	3.87599
0.423	3.89191	1.162	3.71898	0.501	3.87683
0.424	3.89305	1.165	3.71699	0.503	3.87558
0.425	3.88899	1.168	3.71044	0.504	3.87282
0.426	3.88638	1.171	3.70747	0.505	3.87054
0.428	3.88618	1.174	3.70449	0.507	3.86927
0.429	3.88246	1.177	3.70275	0.508	3.86792
0.43	3.88091	1.18	3.70204	0.509	3.86845
0.431	3.8769	1.183	3.70338	0.51	3.8679
0.432	3.87607	1.186	3.70249	0.512	3.86753
0.433	3.87519	1.189	3.70317	0.513	3.86883
0.434	3.87474	1.192	3.70427	0.514	3.86505
0.435	3.87346	1.195	3.70718	0.516	3.86521
0.436	3.8736	1.198	3.70614	0.517	3.86448
0.437	3.87373	1.201	3.70382	0.518	3.86428
0.438	3.86995	1.204	3.70551	0.519	3.86347
0.44	3.8695	1.207	3.70624	0.521	3.86245
0.441	3.86704	1.21	3.70151	0.522	3.85884
0.442	3.86588	1.213	3.70127	0.523	3.85737
0.443	3.86442	1.216	3.70092	0.525	3.85745
0.444	3.86345	1.219	3.705	0.526	3.85768
0.445	3.85957	1.222	3.70613	0.527	3.85602
0.446	3.86067	1.225	3.70725	0.529	3.85175
0.447	3.85978	1.228	3.70776	0.53	3.85126
0.448	3.86079	1.231	3.70669	0.531	3.84965
0.449	3.86238	1.234	3.70407	0.532	3.84678
0.45	3.86193	1.237	3.70681	0.534	3.84442
0.452	3.862	1.24	3.70645	0.535	3.84359
0.453	3.86207	1.243	3.70494	0.536	3.84237
0.454	3.86209	1.246	3.70379	0.538	3.84182
0.455	3.86254	1.249	3.70213	0.539	3.84089
0.456	3.86152	1.252	3.70069	0.54	3.83869
0.457	3.86088	1.255	3.70153	0.541	3.8381
0.458	3.85973	1.258	3.70236	0.543	3.83972
0.459	3.85838	1.261	3.70005	0.544	3.8398
0.46	3.85824	1.264	3.69848	0.545	3.83986
0.461	3.85805	1.267	3.69804	0.547	3.83704
0.462	3.85522	1.27	3.69893	0.548	3.83654
0.464	3.85458	1.273	3.69648	0.549	3.83694
0.465	3.85477	1.276	3.69598	0.551	3.83823
0.466	3.85751	1.279	3.69751	0.552	3.83911
0.467	3.85508	1.282	3.69716	0.553	3.84035
0.468	3.85474	1.285	3.69986	0.554	3.8415
0.469	3.85292	1.288	3.70137	0.556	3.84096
0.47	3.84996	1.291	3.70358	0.557	3.84187
0.471	3.85082	1.294	3.70187	0.558	3.842
0.472	3.85323	1.297	3.70179	0.56	3.83956
0.473	3.85274	1.3	3.70122	0.561	3.83899
0.474	3.8522	1.303	3.70217	0.562	3.83697
0.476	3.85288	1.306	3.70539	0.563	3.83631
0.477	3.85409	1.309	3.70503	0.565	3.83656
0.478	3.85601	1.312	3.7045	0.566	3.83658
0.479	3.85522	1.315	3.70259	0.567	3.83679
0.48	3.85798	1.318	3.70261	0.569	3.83777
0.481	3.85841	1.321	3.70201	0.57	3.83935
0.482	3.85832	1.324	3.70085	0.571	3.83711
0.483	3.85958	1.327	3.6996	0.572	3.83328
0.484	3.85983	1.33	3.69698	0.574	3.8323
0.485	3.85979	1.333	3.69414	0.575	3.83213
0.486	3.85903	1.336	3.69226	0.576	3.83473
0.488	3.86091	1.339	3.6903	0.578	3.83488
0.489	3.86333	1.342	3.68641	0.579	3.83389
0.49	3.86181	1.345	3.68169	0.58	3.83444
0.491	3.86293	1.348	3.68358	0.582	3.83477
0.492	3.86196	1.351	3.68435	0.583	3.8363
0.493	3.85657	1.354	3.68266	0.584	3.83512
0.494	3.85519	1.357	3.6832	0.585	3.83326
0.495	3.85369	1.36	3.68474	0.587	3.83039
0.496	3.85198	1.363	3.68587	0.588	3.83028
0.497	3.85076	1.366	3.6835	0.589	3.82948
0.499	3.84855	1.369	3.68297	0.591	3.82936
0.5	3.8486	1.372	3.68528	0.592	3.83079
0.501	3.84566	1.374	3.68438	0.593	3.83263
0.502	3.84403	1.377	3.6849	0.594	3.83388
0.503	3.84372	1.38	3.68651	0.596	3.83329
0.504	3.84255	1.383	3.68364	0.597	3.83171
0.505	3.84414	1.386	3.68278	0.598	3.83114
0.506	3.84292	1.389	3.68564	0.6	3.83083
0.507	3.84023	1.392	3.68585	0.601	3.83104
0.508	3.84002	1.395	3.68943	0.602	3.83086
0.509	3.83843	1.398	3.68945	0.604	3.83012
0.511	3.83847	1.401	3.68765	0.605	3.83108
0.512	3.83642	1.404	3.68842	0.606	3.83354
0.513	3.83655	1.407	3.69042	0.607	3.83646
0.514	3.83891	1.41	3.68843	0.609	3.83755
0.515	3.83835	1.413	3.69157	0.61	3.83491
0.516	3.83914	1.416	3.69093	0.611	3.83287
0.517	3.8395	1.419	3.68977	0.613	3.83083
0.518	3.839	1.422	3.68785	0.614	3.82965
0.519	3.83832	1.425	3.6887	0.615	3.83012
0.52	3.83862	1.428	3.68826	0.616	3.82979
0.521	3.83903	1.431	3.68534	0.618	3.82795
0.523	3.83788	1.434	3.68397	0.619	3.82759
0.524	3.83632	1.437	3.68517	0.62	3.82613
0.525	3.836	1.44	3.68457	0.622	3.82508
0.526	3.83319	1.443	3.68379	0.623	3.82253
0.527	3.83152	1.446	3.68587	0.624	3.82064
0.528	3.83308	1.449	3.68698	0.625	3.81961
0.529	3.83125	1.452	3.68548	0.627	3.81929
0.53	3.82904	1.455	3.68644	0.628	3.81792
0.531	3.82707	1.458	3.68825	0.629	3.81707
0.532	3.82675	1.461	3.68987	0.631	3.8199
0.533	3.82418	1.464	3.68964	0.632	3.82075
0.535	3.82362	1.467	3.6891	0.633	3.82124
0.536	3.82275	1.47	3.68721	0.635	3.82115
0.537	3.82113	1.473	3.68653	0.636	3.82116
0.538	3.81965	1.476	3.68637	0.637	3.82086
0.539	3.81832	1.479	3.68815	0.638	3.82239
0.54	3.81723	1.482	3.68491	0.64	3.82239
0.541	3.81522	1.485	3.68011	0.641	3.8235
0.542	3.81391	1.488	3.67629	0.642	3.82375
0.543	3.81395	1.491	3.67613	0.644	3.82698
0.544	3.8138	1.494	3.67349	0.645	3.82884
0.545	3.81244	1.497	3.67229	0.646	3.83056
0.547	3.81319	1.5	3.66817	0.647	3.83006
0.548	3.8159	1.503	3.6678	0.649	3.82928
0.549	3.81474	1.506	3.67136	0.65	3.82986
0.55	3.81545	1.509	3.6733	0.651	3.83047
0.551	3.81593	1.512	3.6768	0.653	3.83026
0.552	3.81749	1.515	3.67734	0.654	3.82959
0.553	3.81868	1.518	3.6781	0.655	3.83132
0.554	3.82025	1.521	3.67894	0.657	3.82977
0.555	3.81859	1.524	3.67673	0.658	3.82926
0.556	3.81904	1.527	3.67595	0.659	3.82815
0.557	3.81878	1.53	3.67317	0.66	3.82784
0.559	3.81808	1.533	3.67272	0.662	3.82759
0.56	3.8194	1.536	3.66775	0.663	3.82918
0.561	3.81978	1.539	3.6687	0.664	3.82999
0.562	3.82214	1.542	3.66868	0.666	3.82886
0.563	3.82194	1.545	3.67216	0.667	3.82759
0.564	3.82194	1.548	3.6729	0.668	3.82643
0.565	3.82061	1.551	3.67406	0.669	3.82662
0.566	3.82094	1.554	3.67556	0.671	3.8253
0.567	3.81933	1.557	3.67692	0.672	3.82532
0.568	3.81712	1.56	3.67674	0.673	3.82701
0.569	3.81516	1.563	3.67885	0.675	3.82824
0.571	3.81475	1.566	3.68149	0.676	3.82803
0.572	3.81607	1.569	3.68066	0.677	3.82761
0.573	3.81546	1.572	3.67845	0.679	3.82601
0.574	3.81437	1.575	3.67692	0.68	3.82689
0.575	3.81398	1.578	3.67522	0.681	3.82671
0.576	3.8139	1.581	3.67512	0.682	3.82546
0.577	3.81358	1.584	3.67538	0.684	3.8244
0.578	3.81249	1.587	3.67747	0.685	3.81975
0.579	3.81364	1.59	3.67711	0.686	3.8189
0.58	3.81364	1.593	3.67656	0.688	3.81716
0.582	3.81516	1.596	3.67766	0.689	3.81615
0.583	3.81378	1.599	3.68007	0.69	3.81366
0.584	3.81361	1.602	3.68229	0.691	3.81371
0.585	3.81468	1.605	3.68562	0.693	3.81145
0.586	3.81456	1.608	3.68404	0.694	3.811
0.587	3.81367	1.611	3.68427	0.695	3.80842
0.588	3.81537	1.614	3.68541	0.697	3.80582
0.589	3.81757	1.617	3.68582	0.698	3.80375
0.59	3.81944	1.62	3.6801	0.699	3.80497
0.591	3.81864	1.623	3.67971	0.7	3.80433
0.592	3.81505	1.626	3.68087	0.702	3.80276
0.594	3.81482	1.629	3.68096	0.703	3.80154
0.595	3.81556	1.632	3.67901	0.704	3.80161
0.596	3.81413	1.635	3.68158	0.706	3.80275
0.597	3.81477	1.638	3.6808	0.707	3.80139
0.598	3.81348	1.641	3.67857	0.708	3.80302
0.599	3.81419	1.644	3.679	0.71	3.80257
0.6	3.81363	1.647	3.678	0.711	3.80332
0.601	3.8127	1.65	3.67487	0.712	3.80333
0.602	3.81043	1.653	3.67402	0.713	3.80405
0.603	3.80957	1.656	3.66991	0.715	3.80304
0.604	3.80986	1.659	3.66568	0.716	3.80288
0.606	3.80896	1.662	3.66508	0.717	3.8039
0.607	3.80828	1.665	3.66426	0.719	3.80474
0.608	3.80794	1.668	3.66468	0.72	3.80381
0.609	3.80521	1.671	3.66107	0.721	3.80314
0.61	3.80201	1.674	3.66345	0.722	3.80281
0.611	3.80101	1.677	3.66426	0.724	3.80358
0.612	3.80138	1.68	3.66409	0.725	3.8028
0.613	3.80199	1.683	3.667	0.726	3.80219
0.614	3.80216	1.686	3.66456	0.728	3.80081
0.615	3.79976	1.689	3.66492	0.729	3.79935
0.616	3.79897	1.692	3.66784	0.73	3.80006
0.618	3.7975	1.695	3.66775	0.732	3.80085
0.619	3.79858	1.698	3.6691	0.733	3.80126
0.62	3.79776	1.701	3.67109	0.734	3.8014
0.621	3.79668	1.704	3.66974	0.735	3.80378
0.622	3.79555	1.707	3.66727	0.737	3.80524
0.623	3.79559	1.71	3.66689	0.738	3.8062
0.624	3.79607	1.713	3.6701	0.739	3.80535
0.625	3.79481	1.716	3.66992	0.741	3.80429
0.626	3.79494	1.719	3.66639	0.742	3.8033
0.627	3.79789	1.722	3.66377	0.743	3.80304
0.628	3.79991	1.725	3.66435	0.744	3.80285
0.63	3.80395	1.728	3.66483	0.746	3.80181
0.631	3.80357	1.731	3.6656	0.747	3.8012
0.632	3.80218	1.734	3.66908	0.748	3.80284
0.633	3.80217	1.737	3.66925	0.75	3.80218
0.634	3.80347	1.74	3.6698	0.751	3.80184
0.635	3.804	1.743	3.67104	0.752	3.80145
0.636	3.80521	1.746	3.67357	0.754	3.79906
0.637	3.8063	1.749	3.67441	0.755	3.79863
0.638	3.80623	1.752	3.67404	0.756	3.79531
0.639	3.80358	1.755	3.67336	0.757	3.79382
0.64	3.8042	1.758	3.67143	0.759	3.7899
0.642	3.80486	1.761	3.6682	0.76	3.79132
0.643	3.80553	1.764	3.66675	0.761	3.79281
0.644	3.80736	1.767	3.66427	0.763	3.79249
0.645	3.80726	1.77	3.66623	0.764	3.7946
0.646	3.80828	1.773	3.66658	0.765	3.79503
0.647	3.80683	1.776	3.66673	0.766	3.79608
0.648	3.80356	1.779	3.66754	0.768	3.79592
0.649	3.80155	1.782	3.67002	0.769	3.79561
0.65	3.79766	1.785	3.67195	0.77	3.79514
0.651	3.79592	1.788	3.67229	0.772	3.79632
0.652	3.79536	1.791	3.67356	0.773	3.79678
0.654	3.79502	1.794	3.67483	0.774	3.79905
0.655	3.79174	1.797	3.67448	0.775	3.80028
0.656	3.7897	1.8	3.67255	0.777	3.80013
0.657	3.78762	1.803	3.67124	0.778	3.80121
0.658	3.78631	1.806	3.67027	0.779	3.80294
0.659	3.78724	1.809	3.66567	0.781	3.80067
0.66	3.78818	1.812	3.66404	0.782	3.79909
0.661	3.78687	1.815	3.66696	0.783	3.80085
0.662	3.78495	1.818	3.66725	0.785	3.80005
0.663	3.78398	1.821	3.66625	0.786	3.79907
0.665	3.78264	1.824	3.66608	0.787	3.7984
0.666	3.77935	1.827	3.66529	0.788	3.79882
0.667	3.7779	1.83	3.66498	0.79	3.7989
0.668	3.77706	1.833	3.66338	0.791	3.79894
0.669	3.77849	1.836	3.66493	0.792	3.7953
0.67	3.77824	1.839	3.66505	0.794	3.79345
0.671	3.78034	1.842	3.663	0.795	3.7914
0.672	3.78176	1.845	3.66448	0.796	3.7903
0.673	3.78318	1.848	3.66448	0.797	3.79066
0.674	3.78279	1.851	3.66175	0.799	3.79071
0.675	3.78514	1.854	3.66221	0.8	3.79126
0.677	3.78805	1.857	3.6633	0.801	3.78978
0.678	3.79007	1.86	3.6646	0.803	3.79111
0.679	3.79055	1.863	3.66085	0.804	3.79082
0.68	3.79061	1.866	3.66263	0.805	3.79177
0.681	3.78928	1.869	3.6639	0.807	3.79104
0.682	3.79039	1.872	3.66417	0.808	3.79268
0.683	3.79027	1.875	3.66512	0.809	3.79191
0.684	3.79149	1.878	3.66648	0.81	3.79117
0.685	3.78992	1.881	3.66314	0.812	3.79188
0.686	3.79225	1.884	3.6617	0.813	3.79429
0.687	3.79141	1.887	3.65841	0.814	3.79493
0.689	3.79338	1.89	3.66163	0.816	3.79566
0.69	3.79379	1.893	3.66164	0.817	3.79348
0.691	3.79374	1.896	3.65873	0.818	3.79332
0.692	3.79228	1.899	3.655	0.819	3.7905
0.693	3.79324	1.902	3.65318	0.821	3.78931
0.694	3.79199	1.905	3.65567	0.822	3.79111
0.695	3.79223	1.908	3.65503	0.823	3.78994
0.696	3.79134	1.911	3.65577	0.825	3.78763
0.697	3.78906	1.914	3.65431	0.826	3.78576
0.698	3.78772	1.917	3.65222	0.827	3.78579
0.699	3.78529	1.92	3.64905	0.828	3.78375
0.701	3.783	1.923	3.64882	0.83	3.78416
0.702	3.78089	1.926	3.64807	0.831	3.78443
0.703	3.78074	1.929	3.64676	0.832	3.78516
0.704	3.78181	1.932	3.64738	0.834	3.78471
0.705	3.78145	1.935	3.64691	0.835	3.78492
0.706	3.7821	1.938	3.64728	0.836	3.78449
0.707	3.78161	1.941	3.64903	0.838	3.78458
0.708	3.784	1.944	3.65147	0.839	3.78136
0.709	3.78209	1.947	3.65419	0.84	3.78141
0.71	3.78126	1.95	3.65559	0.841	3.78005
0.711	3.77955	1.953	3.65856	0.843	3.77999
0.713	3.78029	1.956	3.66099	0.844	3.78132
0.714	3.77825	1.959	3.66085	0.845	3.7808
0.715	3.77831	1.962	3.66129	0.847	3.77696
0.716	3.77821	1.965	3.66263	0.848	3.77743
0.717	3.77871	1.968	3.66099	0.849	3.77752
0.718	3.77966	1.971	3.66025	0.85	3.77757
0.719	3.77981	1.974	3.65946	0.852	3.7784
0.72	3.78036	1.977	3.6573	0.853	3.77768
0.721	3.7819	1.98	3.65709	0.854	3.77748
0.722	3.7845	1.983	3.65456	0.856	3.77601
0.723	3.78131	1.986	3.65739	0.857	3.77697
0.725	3.78096	1.989	3.65461	0.858	3.777
0.726	3.77996	1.992	3.65476	0.86	3.77753
0.727	3.77915	1.995	3.66059	0.861	3.77902
0.728	3.77789	1.998	3.66087	0.862	3.7798
0.729	3.77524	2.001	3.66078	0.863	3.77813
0.73	3.7753	2.004	3.66042	0.865	3.77677
0.731	3.77401	2.007	3.65889	0.866	3.77757
0.732	3.77316	2.01	3.65839	0.867	3.78038
0.733	3.77196	2.013	3.65598	0.869	3.77966
0.734	3.77106	2.016	3.65442	0.87	3.77886
0.736	3.77107	2.019	3.65395	0.871	3.77886
0.737	3.77098	2.022	3.65107	0.872	3.77818
0.738	3.76981	2.025	3.64794	0.874	3.77727
0.739	3.76807	2.028	3.64732	0.875	3.77679
0.74	3.76671	2.031	3.64777	0.876	3.77647
0.741	3.76744	2.034	3.64751	0.878	3.77628
0.742	3.76715	2.037	3.64906	0.879	3.77718
0.743	3.76753	2.04	3.65057	0.88	3.77691
0.744	3.76882	2.043	3.65348	0.882	3.77782
0.745	3.76805	2.046	3.64999	0.883	3.77853
0.746	3.76943	2.049	3.648	0.884	3.78204
0.748	3.77167	2.052	3.64761	0.885	3.7831
0.749	3.77306	2.055	3.64971	0.887	3.78529
0.75	3.77376	2.058	3.65069	0.888	3.78591
0.751	3.77564	2.061	3.65074	0.889	3.78467
0.752	3.77688	2.064	3.65015	0.891	3.78361
0.753	3.77753	2.067	3.6485	0.892	3.78111
0.754	3.77893	2.07	3.64906	0.893	3.78043
0.755	3.77988	2.073	3.65008	0.894	3.78096
0.756	3.7797	2.076	3.64996	0.896	3.7799
0.757	3.7784	2.079	3.6482	0.897	3.77901
0.758	3.77749	2.082	3.64708	0.898	3.77729
0.76	3.7784	2.085	3.64608	0.9	3.77555
0.761	3.77851	2.088	3.64674	0.901	3.77645
0.762	3.77861	2.091	3.64732	0.902	3.77436
0.763	3.77918	2.094	3.64709	0.903	3.77315
0.764	3.77788	2.097	3.64642	0.905	3.76931
0.765	3.77964	2.1	3.64538	0.906	3.76977
0.766	3.78001	2.103	3.64622	0.907	3.76895
0.767	3.77891	2.106	3.64749	0.909	3.76737
0.768	3.77662	2.109	3.64811	0.91	3.76695
0.769	3.77619	2.112	3.6471	0.911	3.76644
0.77	3.77692	2.115	3.6451	0.913	3.76831
0.772	3.77703	2.118	3.64507	0.914	3.76794
0.773	3.77493	2.121	3.6474	0.915	3.76493
0.774	3.77341	2.124	3.64722	0.916	3.76399
0.775	3.77022	2.127	3.64713	0.918	3.76506
0.776	3.77133	2.13	3.64633	0.919	3.76579
0.777	3.7706	2.133	3.6425	0.92	3.76582
0.778	3.77152	2.136	3.64032	0.922	3.76422
0.779	3.77201	2.138	3.64116	0.923	3.76353
0.78	3.77008	2.141	3.64229	0.924	3.76525
0.781	3.77071	2.144	3.64288	0.925	3.76565
0.782	3.77173	2.147	3.64093	0.927	3.764
0.784	3.77078	2.15	3.64016	0.928	3.76195
0.785	3.76937	2.153	3.63793	0.929	3.76231
0.786	3.76831	2.156	3.6409	0.931	3.76195
0.787	3.76694	2.159	3.64238	0.932	3.76281
0.788	3.76443	2.162	3.64175	0.933	3.762
0.789	3.7633	2.165	3.64285	0.935	3.76287
0.79	3.76213	2.168	3.63776	0.936	3.76562
0.791	3.76111	2.171	3.63663	0.937	3.76627
0.792	3.75819	2.174	3.636	0.938	3.76599
0.793	3.75753	2.177	3.63573	0.94	3.76648
0.794	3.75987	2.18	3.63829	0.941	3.76975
0.796	3.7616	2.183	3.63648	0.942	3.77095
0.797	3.75988	2.186	3.63597	0.944	3.77238
0.798	3.75979	2.189	3.63474	0.945	3.77067
0.799	3.76019	2.192	3.63595	0.946	3.77221
0.8	3.75835	2.195	3.64046	0.947	3.77254
0.801	3.76193	2.198	3.64067	0.949	3.77221
0.802	3.76216	2.201	3.64227	0.95	3.77408
0.803	3.76013	2.204	3.64169	0.951	3.77562
0.804	3.76135	2.207	3.64077	0.953	3.77633
0.805	3.76327	2.21	3.6419	0.954	3.77606
0.806	3.76264	2.213	3.64463	0.955	3.77668
0.808	3.76268	2.216	3.64833	0.956	3.77812
0.809	3.76494	2.219	3.64723	0.958	3.77946
0.81	3.76786	2.222	3.64289	0.959	3.78145
0.811	3.76699	2.225	3.64426	0.96	3.78176
0.812	3.76587	2.228	3.64486	0.962	3.78012
0.813	3.76742	2.231	3.64585	0.963	3.77957
0.814	3.76793	2.234	3.64486	0.964	3.77904
0.815	3.76698	2.237	3.64405	0.966	3.77951
0.816	3.76564	2.24	3.64218	0.967	3.77837
0.817	3.76435	2.243	3.63974	0.968	3.77944
0.819	3.76477	2.246	3.64075	0.969	3.77993
0.82	3.76258	2.249	3.64173	0.971	3.78014
0.821	3.7631	2.252	3.64317	0.972	3.77917
0.822	3.7604	2.255	3.64362	0.973	3.77788
0.823	3.75792	2.258	3.64276	0.975	3.77837
0.824	3.75572	2.261	3.6426	0.976	3.77901
0.825	3.75518	2.264	3.64199	0.977	3.77629
0.826	3.75517	2.267	3.64298	0.978	3.77643
0.827	3.75509	2.27	3.64329	0.98	3.77514
0.828	3.75247	2.273	3.64249	0.981	3.77529
0.829	3.75029	2.276	3.6441	0.982	3.77532
0.831	3.74838	2.279	3.64333	0.984	3.77414
0.832	3.74925	2.282	3.64253	0.985	3.77386
0.833	3.75021	2.285	3.64214	0.986	3.77305
0.834	3.75015	2.288	3.64011	0.988	3.77306
0.835	3.74888	2.291	3.64085	0.989	3.77161
0.836	3.74952	2.294	3.64048	0.99	3.773
0.837	3.75105	2.297	3.64138	0.991	3.77167
0.838	3.75277	2.3	3.64152	0.993	3.77318
0.839	3.75142	2.303	3.64049	0.994	3.77283
0.84	3.75057	2.306	3.63975	0.995	3.7722
0.841	3.75109	2.309	3.64001	0.997	3.76892
0.843	3.75069	2.312	3.63876	0.998	3.76969
0.844	3.7516	2.315	3.64142	0.999	3.76888
0.845	3.75373	2.318	3.64405	1	3.76704
0.846	3.75276	2.321	3.64124	1.002	3.76745
0.847	3.75122	2.324	3.6416	1.003	3.76793
0.848	3.75111	2.327	3.64151	1.004	3.76979
0.849	3.75402	2.33	3.64047	1.006	3.76976
0.85	3.7544	2.333	3.64026	1.007	3.76851
0.851	3.75163	2.336	3.64063	1.008	3.76822
0.852	3.74909	2.339	3.64254	1.01	3.76711
0.853	3.7477	2.342	3.64076	1.011	3.76507
0.855	3.74724	2.345	3.63687	1.012	3.7613
0.856	3.74604	2.348	3.63911	1.013	3.76026
0.857	3.74362	2.351	3.64177	1.015	3.76047
0.858	3.74158	2.354	3.64213	1.016	3.75985
0.859	3.74007	2.357	3.64175	1.017	3.76213
0.86	3.74051	2.36	3.64145	1.019	3.76269
0.861	3.74084	2.363	3.64449	1.02	3.76003
0.862	3.74077	2.366	3.64422	1.021	3.76165
0.863	3.74002	2.369	3.64644	1.022	3.75991
0.864	3.73767	2.372	3.64781	1.024	3.75864
0.865	3.7351	2.375	3.64708	1.025	3.757
0.867	3.73331	2.378	3.64753	1.026	3.75497
0.868	3.73349	2.381	3.64525	1.028	3.75659
0.869	3.73298	2.384	3.64749	1.029	3.75515
0.87	3.7321	2.387	3.64561	1.03	3.75561
0.871	3.73203	2.39	3.64509	1.031	3.75643
0.872	3.73422	2.393	3.64346	1.033	3.75818
0.873	3.73678	2.396	3.64324	1.034	3.75736
0.874	3.73623	2.399	3.64424	1.035	3.75781
0.875	3.73451	2.402	3.64496	1.037	3.76021
0.876	3.73646	2.405	3.64213	1.038	3.7605
0.877	3.73965	2.408	3.64005	1.039	3.75796
0.879	3.74019	2.411	3.63852	1.041	3.76142
0.88	3.74134	2.414	3.6369	1.042	3.76042
0.881	3.74002	2.417	3.63697	1.043	3.76066
0.882	3.74063	2.42	3.6377	1.044	3.76208
0.883	3.73975	2.423	3.6371	1.046	3.76218
0.884	3.73871	2.426	3.63533	1.047	3.76552
0.885	3.7398	2.429	3.63134	1.048	3.76458
0.886	3.7429	2.432	3.62969	1.05	3.76423
0.887	3.74376	2.435	3.63288	1.051	3.76551
0.888	3.74281	2.438	3.63435	1.052	3.76568
0.889	3.7424	2.441	3.63522	1.053	3.76599
0.891	3.74201	2.444	3.63691	1.055	3.76797
0.892	3.74048	2.447	3.63816	1.056	3.76879
0.893	3.73961	2.45	3.63633	1.057	3.76891
0.894	3.73774	2.453	3.63483	1.059	3.76651
0.895	3.73709	2.456	3.63773	1.06	3.76872
0.896	3.73704	2.459	3.6401	1.061	3.76799
0.897	3.73571	2.462	3.6394	1.063	3.76676
0.898	3.73307	2.465	3.64028	1.064	3.76816
0.899	3.73249	2.468	3.63945	1.065	3.7691
0.9	3.72947	2.471	3.63991	1.066	3.76847
0.902	3.73026	2.474	3.63775	1.068	3.76961
0.903	3.73129	2.477	3.63976	1.069	3.77088
0.904	3.73207	2.48	3.64186	1.07	3.77233
0.905	3.73331	2.483	3.64099	1.072	3.77263
0.906	3.73369	2.486	3.64047	1.073	3.77501
0.907	3.7324	2.489	3.63869	1.074	3.77628
0.908	3.73182	2.492	3.63726	1.075	3.7758
0.909	3.73111	2.495	3.63696	1.077	3.77515
0.91	3.73085	2.498	3.63794	1.078	3.77442
0.911	3.73172	2.501	3.63817	1.079	3.77488
0.912	3.73236	2.504	3.63911	1.081	3.7754
0.914	3.73139	2.507	3.63579	1.082	3.77603
0.915	3.7298	2.51	3.63686	1.083	3.77813
0.916	3.73172	2.513	3.63812	1.084	3.77617
0.917	3.73115	2.516	3.64142	1.086	3.77291
0.918	3.73179	2.519	3.64318	1.087	3.77329
0.919	3.73114	2.522	3.64278	1.088	3.77037
0.92	3.73219	2.525	3.64154	1.09	3.76852
0.921	3.73396	2.528	3.64125	1.091	3.76817
0.922	3.73608	2.531	3.64133	1.092	3.76605
0.923	3.73536	2.534	3.64485	1.094	3.76414
0.924	3.73433	2.537	3.64498	1.095	3.76193
0.926	3.73417	2.54	3.64386	1.096	3.76109
0.927	3.73469	2.543	3.64202	1.097	3.75957
0.928	3.73388	2.546	3.641	1.099	3.75957
0.929	3.73471	2.549	3.63958	1.1	3.76153
0.93	3.73627	2.552	3.63859	1.101	3.7605
0.931	3.73693	2.555	3.63951	1.103	3.75778
0.932	3.73581	2.558	3.63837	1.104	3.755
0.933	3.73493	2.561	3.63761	1.105	3.75471
0.934	3.73743	2.564	3.63714	1.106	3.75464
0.935	3.73967	2.567	3.63423	1.108	3.75425
0.936	3.73862	2.57	3.63477	1.109	3.75373
0.938	3.73907	2.573	3.63353	1.11	3.753
0.939	3.73755	2.576	3.63339	1.112	3.75176
0.94	3.73892	2.579	3.6351	1.113	3.75306
0.941	3.73917	2.582	3.63598	1.114	3.75154
0.942	3.73944	2.585	3.6353	1.116	3.75138
0.943	3.73617	2.588	3.63547	1.117	3.75224
0.944	3.73395	2.591	3.63488	1.118	3.75542
0.945	3.73265	2.594	3.63896	1.119	3.75385
0.946	3.73071	2.597	3.64103	1.121	3.74915
0.947	3.73027	2.6	3.64154	1.122	3.74836
0.948	3.73023	2.603	3.63924	1.123	3.74876
0.95	3.72889	2.606	3.63636	1.125	3.7499
0.951	3.72576	2.609	3.63661	1.126	3.75049
0.952	3.72552	2.612	3.63964	1.127	3.75227
0.953	3.72562	2.615	3.63726	1.128	3.75228
0.954	3.72459	2.618	3.63689	1.13	3.75265
0.955	3.72145	2.621	3.63423	1.131	3.75087
0.956	3.72001	2.624	3.633	1.132	3.75322
0.957	3.72157	2.627	3.63008	1.134	3.75029
0.958	3.72245	2.63	3.63009	1.135	3.7509
0.959	3.72236	2.633	3.62615	1.136	3.752
0.96	3.72113	2.636	3.62355	1.138	3.75306
0.962	3.71995	2.639	3.62138	1.139	3.75301
0.963	3.71801	2.642	3.61739	1.14	3.75248
0.964	3.71987	2.645	3.61939	1.141	3.75576
0.965	3.72027	2.648	3.62138	1.143	3.75656
0.966	3.71979	2.651	3.62023	1.144	3.7594
0.967	3.72034	2.654	3.62127	1.145	3.75942
0.968	3.71768	2.657	3.62399	1.147	3.76202
0.969	3.71759	2.66	3.63029	1.148	3.76124
0.97	3.71883	2.663	3.63119	1.149	3.76176
0.971	3.72036	2.666	3.63246	1.15	3.76308
0.972	3.72147	2.669	3.63177	1.152	3.76665
0.974	3.72304	2.672	3.62981	1.153	3.76662
0.975	3.72422	2.675	3.62803	1.154	3.76666
0.976	3.72512	2.678	3.62729	1.156	3.76799
0.977	3.7246	2.681	3.62911	1.157	3.76835
0.978	3.72333	2.684	3.62595	1.158	3.76603
0.979	3.7236	2.687	3.62143	1.159	3.76406
0.98	3.72439	2.69	3.61719	1.161	3.76601
0.981	3.72328	2.693	3.61661	1.162	3.76343
0.982	3.72292	2.696	3.61788	1.163	3.76193
0.983	3.72279	2.699	3.62069	1.165	3.75919
0.985	3.72269	2.702	3.61943	1.166	3.75778
0.986	3.72345	2.705	3.6172	1.167	3.75432
0.987	3.72551	2.708	3.6142	1.169	3.7554
0.988	3.72549	2.711	3.61463	1.17	3.75495
0.989	3.72747	2.714	3.61227	1.171	3.75518
0.99	3.72889	2.717	3.61523	1.172	3.75332
0.991	3.72873	2.72	3.6177	1.174	3.75301
0.992	3.72959	2.723	3.61501	1.175	3.75409
0.993	3.73038	2.726	3.61589	1.176	3.75219
0.994	3.73124	2.729	3.61951	1.178	3.75005
0.995	3.73058	2.732	3.62269	1.179	3.75055
0.997	3.72925	2.735	3.62468	1.18	3.75262
0.998	3.73138	2.738	3.62419	1.181	3.74981
0.999	3.7307	2.741	3.62527	1.183	3.75
1	3.72971	2.744	3.6272	1.184	3.75118
1.001	3.73052	2.747	3.626	1.185	3.75064
1.002	3.73112	2.75	3.62735	1.187	3.75256
1.003	3.73108	2.753	3.62614	1.188	3.75384
1.004	3.7312	2.756	3.62611	1.189	3.75109
1.005	3.73009	2.759	3.62275	1.191	3.74938
1.006	3.72804	2.762	3.62124	1.192	3.7468
1.007	3.72641	2.765	3.6218	1.193	3.74716
1.009	3.72644	2.768	3.6223	1.194	3.74654
1.01	3.72707	2.771	3.62136	1.196	3.74481
1.011	3.72471	2.774	3.6214	1.197	3.7466
1.012	3.72342	2.777	3.62261	1.198	3.74807
1.013	3.72149	2.78	3.61953	1.2	3.74584
1.014	3.71972	2.783	3.62112	1.201	3.74173
1.015	3.71548	2.786	3.62122	1.202	3.74134
1.016	3.71555	2.789	3.61935	1.203	3.73978
1.017	3.71606	2.792	3.62131	1.205	3.73973
1.018	3.71547	2.795	3.61761	1.206	3.7405
1.019	3.71623	2.798	3.61829	1.207	3.74062
1.021	3.71496	2.801	3.6169	1.209	3.73763
1.022	3.71234	2.804	3.61435	1.21	3.7367
1.023	3.71411	2.807	3.61386	1.211	3.73653
1.024	3.71464	2.81	3.61963	1.212	3.73766
1.025	3.71537	2.813	3.62326	1.214	3.73725
1.026	3.71501	2.816	3.62146	1.215	3.73624
1.027	3.71647	2.819	3.62225	1.216	3.73745
1.028	3.71769	2.822	3.62161	1.218	3.7369
1.029	3.71619	2.825	3.62346	1.219	3.73656
1.03	3.71549	2.828	3.6278	1.22	3.74001
1.031	3.716	2.831	3.63024	1.222	3.74301
1.033	3.71614	2.834	3.63085	1.223	3.74455
1.034	3.71663	2.837	3.62786	1.224	3.74685
1.035	3.71633	2.84	3.6246	1.225	3.74863
1.036	3.71702	2.843	3.62571	1.227	3.74785
1.037	3.71754	2.846	3.62673	1.228	3.74781
1.038	3.71751	2.849	3.62737	1.229	3.75058
1.039	3.71694	2.852	3.62496	1.231	3.75248
1.04	3.71626	2.855	3.62136	1.232	3.75456
1.041	3.71572	2.858	3.62108	1.233	3.75509
1.042	3.71741	2.861	3.62014	1.234	3.75502
1.043	3.71638	2.864	3.62057	1.236	3.75533
1.045	3.71555	2.867	3.61815	1.237	3.75688
1.046	3.7167	2.87	3.61735	1.238	3.75882
1.047	3.71625	2.873	3.62062	1.24	3.7564
1.048	3.71577	2.876	3.62023	1.241	3.75566
1.049	3.71561	2.879	3.62134	1.242	3.75466
1.05	3.71563	2.881	3.62749	1.244	3.75446
1.051	3.71517	2.884	3.62694	1.245	3.75404
1.052	3.71438	2.887	3.62608	1.246	3.75241
1.053	3.71426	2.89	3.62883	1.247	3.75256
1.054	3.7142	2.893	3.63055	1.249	3.75174
1.055	3.7139	2.896	3.63036	1.25	3.75129
1.057	3.71404	2.899	3.62819	1.251	3.75205
1.058	3.7132	2.902	3.62865	1.253	3.75087
1.059	3.71364	2.905	3.62789	1.254	3.75003
1.06	3.71393	2.908	3.62774	1.255	3.74927
1.061	3.71555	2.911	3.62656	1.256	3.74855
1.062	3.71712	2.914	3.62678	1.258	3.74769
1.063	3.71605	2.917	3.62639	1.259	3.74397
1.064	3.71365	2.92	3.62688	1.26	3.74684
1.065	3.71324	2.923	3.62565	1.262	3.74632
1.066	3.71245	2.926	3.62669	1.263	3.7453
1.068	3.71573	2.929	3.62404	1.264	3.74651
1.069	3.71549	2.932	3.62393	1.266	3.74578
1.07	3.71465	2.935	3.62543	1.267	3.7451
1.071	3.71645	2.938	3.62232	1.268	3.74396
1.072	3.71558	2.941	3.6216	1.269	3.74344
1.073	3.71649	2.944	3.62126	1.271	3.74167
1.074	3.71671	2.947	3.62174	1.272	3.7392
1.075	3.71879	2.95	3.62252	1.273	3.7377
1.076	3.71952	2.953	3.62402	1.275	3.73582
1.077	3.71884	2.956	3.62317	1.276	3.73738
1.078	3.71916	2.959	3.62211	1.277	3.73574
1.08	3.71846	2.962	3.62033	1.278	3.73636
1.081	3.71777	2.965	3.61792	1.28	3.73641
1.082	3.71452	2.968	3.61908	1.281	3.73608
1.083	3.7131	2.971	3.62049	1.282	3.73715
1.084	3.71301	2.974	3.61713	1.284	3.73672
1.085	3.71416	2.977	3.61624	1.285	3.73573
1.086	3.71497	2.98	3.61671	1.286	3.73398
1.087	3.71503	2.983	3.61845	1.287	3.73458
1.088	3.71175	2.986	3.6189	1.289	3.73511
1.089	3.71338	2.989	3.61845	1.29	3.73463
1.09	3.71394	2.992	3.62166	1.291	3.7343
1.092	3.71444	2.995	3.62091	1.293	3.73459
1.093	3.71596	2.998	3.62062	1.294	3.73362
1.094	3.71462	3.001	3.62229	1.295	3.73659
1.095	3.71347	3.004	3.62186	1.297	3.73766
1.096	3.71358	3.007	3.62372	1.298	3.73852
1.097	3.71212	3.01	3.61953	1.299	3.73851
1.098	3.71311	3.013	3.62034	1.3	3.73931
1.099	3.71338	3.016	3.62134	1.302	3.74143
1.1	3.71398	3.019	3.62007	1.303	3.73944
1.101	3.71272	3.022	3.6188	1.304	3.74085
1.102	3.71319	3.025	3.61725	1.306	3.73913
1.104	3.71287	3.028	3.61771	1.307	3.74036
1.105	3.71314	3.031	3.61818	1.308	3.7404
1.106	3.714	3.034	3.61649	1.309	3.74104
1.107	3.7123	3.037	3.61728	1.311	3.74065
1.108	3.71246	3.04	3.61584	1.312	3.74384
1.109	3.71224	3.043	3.61616	1.313	3.7458
1.11	3.71071	3.046	3.61692	1.315	3.74822
1.111	3.71044	3.049	3.61931	1.316	3.74906
1.112	3.71081	3.052	3.62183	1.317	3.7469
1.113	3.71047	3.055	3.62161	1.319	3.74802
1.114	3.71228	3.058	3.62052	1.32	3.74827
1.116	3.71274	3.061	3.62466	1.321	3.74906
1.117	3.70993	3.064	3.62593	1.322	3.74822
1.118	3.7105	3.067	3.62843	1.324	3.74767
1.119	3.70959	3.07	3.62889	1.325	3.74725
1.12	3.70924	3.073	3.63007	1.326	3.74871
1.121	3.7098	3.076	3.62987	1.328	3.74912
1.122	3.71154	3.079	3.62958	1.329	3.75083
1.123	3.71292	3.082	3.63129	1.33	3.74886
1.124	3.71311	3.085	3.63191	1.331	3.74881
1.125	3.71334	3.088	3.63186	1.333	3.74599
1.126	3.71282	3.091	3.6325	1.334	3.74338
1.128	3.71351	3.094	3.63472	1.335	3.74379
1.129	3.71364	3.097	3.63509	1.337	3.74269
1.13	3.71409	3.1	3.63406	1.338	3.74439
1.131	3.71515	3.103	3.63328	1.339	3.74411
1.132	3.71557	3.106	3.63498	1.34	3.74366
1.133	3.71402	3.109	3.63358	1.342	3.74104
1.134	3.71302	3.112	3.63099	1.343	3.73741
1.135	3.71149	3.115	3.63209	1.344	3.7371
1.136	3.71119	3.118	3.63178	1.346	3.73552
1.137	3.71297	3.121	3.63009	1.347	3.73597
1.139	3.71419	3.124	3.62968	1.348	3.73553
1.14	3.71405	3.127	3.62898	1.35	3.73312
1.141	3.71349	3.13	3.62734	1.351	3.73384
1.142	3.71287	3.133	3.6263	1.352	3.73496
1.143	3.71308	3.136	3.62489	1.353	3.73371
1.144	3.71292	3.139	3.62507	1.355	3.7323
1.145	3.71267	3.142	3.62345	1.356	3.73107
1.146	3.71229	3.145	3.61934	1.357	3.73112
1.147	3.71218	3.148	3.61832	1.359	3.72895
1.148	3.71292	3.151	3.61597	1.36	3.72783
1.149	3.71366	3.154	3.61534	1.361	3.72808
1.151	3.71325	3.157	3.61279	1.362	3.72908
1.152	3.7119	3.16	3.61154	1.364	3.73134
1.153	3.71024	3.163	3.61194	1.365	3.73063
1.154	3.70952	3.166	3.60888	1.366	3.73226
1.155	3.71062	3.169	3.61102	1.368	3.73145
1.156	3.71137	3.172	3.61175	1.369	3.73014
1.157	3.71231	3.175	3.60889	1.37	3.73095
1.158	3.71313	3.178	3.61144	1.372	3.73269
1.159	3.71161	3.181	3.61379	1.373	3.73316
1.16	3.71242	3.184	3.61418	1.374	3.73711
1.161	3.71322	3.187	3.61682	1.375	3.74092
1.163	3.71197	3.19	3.61602	1.377	3.74133
1.164	3.71108	3.193	3.61786	1.378	3.74145
1.165	3.71232	3.196	3.62029	1.379	3.74314
1.166	3.71314	3.199	3.62345	1.381	3.74516
1.167	3.71254	3.202	3.62561	1.382	3.74157
1.168	3.71134	3.205	3.62543	1.383	3.74266
1.169	3.71113	3.208	3.627	1.384	3.74134
1.17	3.71107	3.211	3.62733	1.386	3.74269
1.171	3.71139	3.214	3.63161	1.387	3.74267
1.172	3.71198	3.217	3.63054	1.388	3.7424
1.173	3.71339	3.22	3.62912	1.39	3.74491
1.175	3.71413	3.223	3.62997	1.391	3.74592
1.176	3.71337	3.226	3.62724	1.392	3.74457
1.177	3.71206	3.229	3.62653	1.394	3.74437
1.178	3.70962	3.232	3.62623	1.395	3.74173
1.179	3.70711	3.235	3.62569	1.396	3.74017
1.18	3.70511	3.238	3.62677	1.397	3.73963
1.181	3.7036	3.241	3.62453	1.399	3.74007
1.182	3.70351	3.244	3.62829	1.4	3.7394
1.183	3.70347	3.247	3.63115	1.401	3.73571
1.184	3.70194	3.25	3.63038	1.403	3.73785
1.185	3.70172	3.253	3.63279	1.404	3.73932
1.187	3.70077	3.256	3.63297	1.405	3.73867
1.188	3.70113	3.259	3.6352	1.406	3.73832
1.189	3.70104	3.262	3.63609	1.408	3.73865
1.19	3.70138	3.265	3.63647	1.409	3.7395
1.191	3.70004	3.268	3.63378	1.41	3.73674
1.192	3.69782	3.271	3.62864	1.412	3.73534
1.193	3.69656	3.274	3.62811	1.413	3.73542
1.194	3.69424	3.277	3.62766	1.414	3.73353
1.195	3.69331	3.28	3.62508	1.415	3.73432
1.196	3.69265	3.283	3.62229	1.417	3.7343
1.197	3.69378	3.286	3.6202	1.418	3.73398
1.199	3.69579	3.289	3.61952	1.419	3.73265
1.2	3.69562	3.292	3.61793	1.421	3.72931
1.201	3.69649	3.295	3.62193	1.422	3.73125
1.202	3.69715	3.298	3.62274	1.423	3.73218
1.203	3.69841	3.301	3.62308	1.425	3.72824
1.204	3.70128	3.304	3.62224	1.426	3.72725
1.205	3.70292	3.307	3.62198	1.427	3.72844
1.206	3.70153	3.31	3.62156	1.428	3.7271
1.207	3.70057	3.313	3.62535	1.43	3.72541
1.208	3.70001	3.316	3.62481	1.431	3.72435
1.209	3.69991	3.319	3.62374	1.432	3.72345
1.211	3.69952	3.322	3.62204	1.434	3.72369
1.212	3.6986	3.325	3.62248	1.435	3.72474
1.213	3.70042	3.328	3.62207	1.436	3.72546
1.214	3.70078	3.331	3.62369	1.437	3.72754
1.215	3.70231	3.334	3.62438	1.439	3.7268
1.216	3.70434	3.337	3.62521	1.44	3.72816
1.217	3.70493	3.34	3.6226	1.441	3.72903
1.218	3.7048	3.343	3.62308	1.443	3.729
1.219	3.70457	3.346	3.62569	1.444	3.72756
1.22	3.70562	3.349	3.62731	1.445	3.73041
1.222	3.70704	3.352	3.62869	1.447	3.73163
1.223	3.70871	3.355	3.62661	1.448	3.73145
1.224	3.70747	3.358	3.62889	1.449	3.73277
1.225	3.70641	3.361	3.63128	1.45	3.73442
1.226	3.70465	3.364	3.63234	1.452	3.73758
1.227	3.70495	3.367	3.635	1.453	3.74065
1.228	3.70657	3.37	3.63658	1.454	3.73822
1.229	3.70621	3.373	3.63624	1.456	3.73745
1.23	3.70838	3.376	3.63713	1.457	3.73534
1.231	3.70819	3.379	3.63789	1.458	3.73243
1.232	3.70774	3.382	3.63948	1.459	3.7342
1.234	3.70855	3.385	3.64039	1.461	3.73332
1.235	3.70904	3.388	3.63567	1.462	3.73387
1.236	3.70863	3.391	3.63621	1.463	3.73505
1.237	3.70682	3.394	3.63524	1.465	3.7371
1.238	3.70608	3.397	3.63724	1.466	3.73704
1.239	3.7062	3.4	3.63447	1.467	3.7386
1.24	3.70563	3.403	3.63612	1.468	3.73717
1.241	3.70536	3.406	3.6366	1.47	3.73595
1.242	3.70446	3.409	3.63604	1.471	3.73513
1.243	3.70341	3.412	3.63593	1.472	3.73578
1.244	3.70259	3.415	3.63922	1.474	3.73417
1.246	3.70274	3.418	3.63956	1.475	3.73588
1.247	3.70378	3.421	3.63766	1.476	3.73707
1.248	3.70388	3.424	3.63647	1.478	3.73717
1.249	3.70278	3.427	3.63331	1.479	3.73948
1.25	3.70294	3.43	3.63199	1.48	3.73778
1.251	3.70189	3.433	3.62993	1.481	3.73705
1.252	3.70069	3.436	3.62701	1.483	3.73776
1.253	3.70048	3.439	3.62848	1.484	3.73627
1.254	3.69923	3.442	3.62649	1.485	3.73368
1.255	3.69968	3.445	3.62503	1.487	3.73434
1.256	3.69853	3.448	3.62332	1.488	3.73114
1.258	3.69571	3.451	3.62164	1.489	3.72987
1.259	3.69508	3.454	3.62053	1.49	3.72905
1.26	3.69467	3.457	3.62243	1.492	3.7282
1.261	3.69414	3.46	3.62263	1.493	3.72612
1.262	3.6943	3.463	3.62494	1.494	3.72789
1.263	3.69369	3.466	3.62443	1.496	3.72888
1.264	3.69173	3.469	3.62513	1.497	3.72588
1.265	3.69193	3.472	3.6264	1.498	3.72399
1.266	3.69244	3.475	3.62751	1.5	3.72434
1.267	3.69229	3.478	3.63047	1.501	3.72503
1.268	3.69247	3.481	3.63088	1.502	3.72658
1.27	3.69246	3.484	3.62521	1.503	3.72594
1.271	3.69358	3.487	3.6245	1.505	3.72596
1.272	3.69338	3.49	3.62297	1.506	3.72719
1.273	3.69485	3.493	3.62087	1.507	3.72537
1.274	3.6964	3.496	3.61907	1.509	3.72696
1.275	3.69389	3.499	3.61971	1.51	3.7303
1.276	3.69308	3.502	3.61708	1.511	3.73052
1.277	3.69478	3.505	3.61569	1.512	3.73242
1.278	3.6972	3.508	3.61477	1.514	3.7319
1.279	3.69819	3.511	3.61944	1.515	3.73096
1.28	3.69823	3.514	3.62277	1.516	3.73026
1.282	3.69942	3.517	3.62199	1.518	3.73208
1.283	3.69755	3.52	3.62094	1.519	3.73592
1.284	3.69778	3.523	3.62176	1.52	3.73389
1.285	3.69988	3.526	3.62364	1.522	3.73341
1.286	3.70065	3.529	3.6231	1.523	3.73288
1.287	3.69934	3.532	3.62512	1.524	3.73373
1.288	3.6997	3.535	3.62593	1.525	3.73524
1.289	3.6965	3.538	3.62424	1.527	3.7332
1.29	3.69642	3.541	3.62148	1.528	3.73651
1.291	3.69517	3.544	3.62268	1.529	3.73609
1.293	3.69585	3.547	3.62171	1.531	3.73293
1.294	3.6947	3.55	3.62278	1.532	3.73524
1.295	3.69521	3.553	3.62166	1.533	3.73445
1.296	3.69839	3.556	3.62448	1.534	3.73641
1.297	3.69982	3.559	3.62359	1.536	3.73497
1.298	3.70053	3.562	3.62224	1.537	3.73488
1.299	3.70095	3.565	3.62176	1.538	3.73324
1.3	3.70155	3.568	3.6251	1.54	3.73493
1.301	3.70298	3.571	3.62587	1.541	3.73488
1.302	3.7019	3.574	3.62763	1.542	3.73642
1.303	3.70213	3.577	3.62914	1.543	3.73629
1.305	3.70279	3.58	3.62537	1.545	3.73644
1.306	3.70278	3.583	3.62488	1.546	3.73778
1.307	3.7033	3.586	3.62195	1.547	3.74171
1.308	3.70512	3.589	3.62232	1.549	3.73933
1.309	3.70493	3.592	3.62348	1.55	3.73748
1.31	3.70771	3.595	3.62578	1.551	3.73821
1.311	3.70741	3.598	3.62632	1.553	3.73737
1.312	3.70874	3.601	3.62546	1.554	3.73719
1.313	3.70935	3.604	3.6255	1.555	3.73625
1.314	3.71111	3.607	3.62911	1.556	3.73687
1.315	3.71046	3.61	3.63037	1.558	3.73543
1.317	3.70944	3.613	3.63314	1.559	3.73705
1.318	3.71172	3.616	3.635	1.56	3.73424
1.319	3.7117	3.619	3.63353	1.562	3.73359
1.32	3.71182	3.622	3.63585	1.563	3.73044
1.321	3.70981	3.624	3.63661	1.564	3.72919
1.322	3.70904	3.627	3.63761	1.565	3.7292
1.323	3.70935	3.63	3.63637	1.567	3.72671
1.324	3.71202	3.633	3.6337	1.568	3.72484
1.325	3.71113	3.636	3.63308	1.569	3.72358
1.326	3.70953	3.639	3.63396	1.571	3.72408
1.327	3.70637	3.642	3.63328	1.572	3.7243
1.329	3.70523	3.645	3.636	1.573	3.72419
1.33	3.70439	3.648	3.63289	1.575	3.7231
1.331	3.703	3.651	3.62925	1.576	3.72316
1.332	3.70414	3.654	3.63027	1.577	3.72405
1.333	3.70363	3.657	3.63134	1.578	3.7241
1.334	3.70273	3.66	3.63162	1.58	3.72494
1.335	3.70364	3.663	3.63185	1.581	3.72379
1.336	3.70345	3.666	3.62957	1.582	3.72521
1.337	3.70194	3.669	3.62901	1.584	3.72615
1.338	3.6981	3.672	3.6269	1.585	3.72636
1.339	3.69619	3.675	3.62472	1.586	3.72547
1.341	3.69506	3.678	3.62253	1.587	3.72483
1.342	3.6952	3.681	3.6227	1.589	3.72319
1.343	3.69342	3.684	3.62138	1.59	3.72272
1.344	3.69194	3.687	3.618	1.591	3.72478
1.345	3.68864	3.69	3.61939	1.593	3.72646
1.346	3.6905	3.693	3.61824	1.594	3.7259
1.347	3.69201	3.696	3.61764	1.595	3.72701
1.348	3.69355	3.699	3.61782	1.597	3.72546
1.349	3.69294	3.702	3.61799	1.598	3.72335
1.35	3.69358	3.705	3.61794	1.599	3.72355
1.351	3.69446	3.708	3.6165	1.6	3.72383
1.353	3.69478	3.711	3.61682	1.602	3.72539
1.354	3.69545	3.714	3.61849	1.603	3.726
1.355	3.69454	3.717	3.61855	1.604	3.7262
1.356	3.69187	3.72	3.61509	1.606	3.72832
1.357	3.69229	3.723	3.61807	1.607	3.72839
1.358	3.6941	3.726	3.61706	1.608	3.72951
1.359	3.69488	3.729	3.61675	1.609	3.73144
1.36	3.69353	3.732	3.61537	1.611	3.7335
1.361	3.69357	3.735	3.61859	1.612	3.7333
1.362	3.69415	3.738	3.61845	1.613	3.73114
1.363	3.69613	3.741	3.61583	1.615	3.73225
1.365	3.69782	3.744	3.61452	1.616	3.73254
1.366	3.70025	3.747	3.61872	1.617	3.73409
1.367	3.69826	3.75	3.62027	1.618	3.73504
1.368	3.69759	3.753	3.62024	1.62	3.73668
1.369	3.69876	3.756	3.61996	1.621	3.7356
1.37	3.69872	3.759	3.62086	1.622	3.73698
1.371	3.69754	3.762	3.62141	1.624	3.73676
1.372	3.698	3.765	3.62276	1.625	3.73645
1.373	3.69702	3.768	3.62595	1.626	3.73651
1.374	3.69541	3.771	3.63017	1.628	3.73725
1.376	3.6952	3.774	3.6281	1.629	3.73774
1.377	3.69473	3.777	3.62704	1.63	3.73665
1.378	3.69284	3.78	3.62633	1.631	3.73579
1.379	3.69086	3.783	3.62936	1.633	3.73556
1.38	3.68999	3.786	3.62966	1.634	3.73665
1.381	3.69212	3.789	3.62929	1.635	3.7378
1.382	3.69307	3.792	3.62764	1.637	3.73882
1.383	3.6936	3.795	3.62539	1.638	3.7401
1.384	3.69358	3.798	3.62241	1.639	3.73962
1.385	3.69269	3.801	3.62419	1.64	3.73941
1.386	3.69174	3.804	3.62344	1.642	3.73893
1.388	3.69213	3.807	3.6235	1.643	3.73787
1.389	3.69276	3.81	3.6258	1.644	3.73785
1.39	3.69012	3.813	3.62433	1.646	3.73695
1.391	3.69053	3.816	3.62091	1.647	3.73457
1.392	3.6907	3.819	3.62136	1.648	3.73187
1.393	3.68932	3.822	3.62144	1.65	3.73063
1.394	3.68944	3.825	3.62308	1.651	3.73089
1.395	3.68932	3.828	3.62023	1.652	3.73044
1.396	3.69072	3.831	3.61902	1.653	3.72941
1.397	3.6925	3.834	3.61673	1.655	3.72815
1.398	3.69354	3.837	3.61156	1.656	3.72683
1.4	3.69359	3.84	3.61096	1.657	3.72549
1.401	3.694	3.843	3.61401	1.659	3.72438
1.402	3.69344	3.846	3.614	1.66	3.72435
1.403	3.69372	3.849	3.6109	1.661	3.72139
1.404	3.69312	3.852	3.60769	1.662	3.72012
1.405	3.6919	3.855	3.60665	1.664	3.71741
1.406	3.69222	3.858	3.60537	1.665	3.71568
1.407	3.69338	3.861	3.60513	1.666	3.71598
1.408	3.69335	3.864	3.60724	1.668	3.71529
1.409	3.6927	3.867	3.61019	1.669	3.71708
1.41	3.69467	3.87	3.60974	1.67	3.71867
1.412	3.69303	3.873	3.61267	1.671	3.71971
1.413	3.69327	3.876	3.61634	1.673	3.71984
1.414	3.69404	3.879	3.62068	1.674	3.71896
1.415	3.69482	3.882	3.62428	1.675	3.71989
1.416	3.69364	3.885	3.62652	1.677	3.71949
1.417	3.69231	3.888	3.62884	1.678	3.71924
1.418	3.69142	3.891	3.6295	1.679	3.71823
1.419	3.68977	3.894	3.63034	1.681	3.71712
1.42	3.69147	3.897	3.63086	1.682	3.71944
1.421	3.69186	3.9	3.62724	1.683	3.71935
1.422	3.69206	3.903	3.62664	1.684	3.72
1.424	3.6908	3.906	3.62585	1.686	3.72081
1.425	3.69135	3.909	3.62269	1.687	3.72264
1.426	3.69231	3.912	3.62324	1.688	3.72446
1.427	3.69167	3.915	3.62542	1.69	3.72291
1.428	3.69041	3.918	3.62403	1.691	3.72266
1.429	3.68982	3.921	3.62418	1.692	3.72222
1.43	3.68927	3.924	3.62398	1.693	3.72145
1.431	3.68811	3.927	3.62252	1.695	3.72089
1.432	3.68934	3.93	3.62169	1.696	3.71962
1.433	3.68976	3.933	3.6213	1.697	3.71821
1.434	3.68758	3.936	3.62012	1.699	3.71774
1.436	3.68624	3.939	3.62126	1.7	3.71762
1.437	3.68493	3.942	3.61805	1.701	3.71923
1.438	3.68423	3.945	3.61936	1.703	3.7188
1.439	3.68373	3.948	3.62139	1.704	3.7184
1.44	3.68462	3.951	3.6189	1.705	3.71877
1.441	3.68351	3.954	3.61902	1.706	3.71759
1.442	3.68368	3.957	3.62057	1.708	3.71492
1.443	3.68413	3.96	3.62288	1.709	3.71634
1.444	3.68455	3.963	3.62557	1.71	3.71451
1.445	3.6834	3.966	3.62536	1.712	3.71292
1.447	3.68181	3.969	3.62573	1.713	3.71285
1.448	3.68241	3.972	3.62488	1.714	3.71281
1.449	3.68316	3.975	3.62399	1.715	3.7123
1.45	3.68331	3.978	3.62184	1.717	3.7141
1.451	3.68295	3.981	3.62429	1.718	3.71358
1.452	3.68275	3.984	3.62328	1.719	3.7138
1.453	3.6832	3.987	3.62023	1.721	3.71368
1.454	3.6813	3.99	3.61704	1.722	3.71259
1.455	3.68289	3.993	3.61711	1.723	3.71417
1.456	3.68214	3.996	3.61679	1.725	3.71619
1.457	3.68232	3.999	3.61751	1.726	3.71653
1.459	3.68397	4.002	3.61951	1.727	3.71752
1.46	3.68445	4.005	3.62197	1.728	3.71891
1.461	3.6841	4.008	3.6203	1.73	3.71649
1.462	3.68484	4.011	3.62045	1.731	3.71735
1.463	3.68378	4.014	3.62101	1.732	3.71785
1.464	3.68256	4.017	3.62311	1.734	3.71791
1.465	3.68468	4.02	3.6211	1.735	3.71767
1.466	3.68509	4.023	3.61832	1.736	3.71996
1.467	3.6858	4.026	3.61827	1.737	3.71902
1.468	3.68507	4.029	3.61508	1.739	3.71956
1.469	3.68506	4.032	3.6133	1.74	3.71921
1.471	3.68494	4.035	3.61343	1.741	3.71924
1.472	3.68501	4.038	3.61471	1.743	3.72083
1.473	3.68596	4.041	3.61378	1.744	3.71845
1.474	3.68514	4.044	3.61096	1.745	3.71884
1.475	3.68724	4.047	3.61116	1.746	3.71876
1.476	3.68741	4.05	3.61421	1.748	3.71728
1.477	3.6865	4.053	3.61456	1.749	3.71812
1.478	3.68716	4.056	3.61659	1.75	3.72003
1.479	3.68554	4.059	3.61859	1.752	3.72262
1.48	3.68449	4.062	3.61971	1.753	3.72361
1.481	3.68525	4.065	3.62258	1.754	3.72194
1.483	3.68328	4.068	3.62298	1.756	3.72158
1.484	3.68374	4.071	3.62391	1.757	3.71999
1.485	3.68226	4.074	3.624	1.758	3.71939
1.486	3.67816	4.077	3.62123	1.759	3.71889
1.487	3.67844	4.08	3.62184	1.761	3.71957
1.488	3.67825	4.083	3.62331	1.762	3.72179
1.489	3.67643	4.086	3.62451	1.763	3.72079
1.49	3.67445	4.089	3.6245	1.765	3.72183
1.491	3.67375	4.092	3.62241	1.766	3.72084
1.492	3.67432	4.095	3.62175	1.767	3.72153
1.493	3.67362	4.098	3.62434	1.768	3.72427
1.495	3.67322	4.101	3.6253	1.77	3.72452
1.496	3.67253	4.104	3.62443	1.771	3.72387
1.497	3.6729	4.107	3.62264	1.772	3.72357
1.498	3.67456	4.11	3.62018	1.774	3.72179
1.499	3.67576	4.113	3.61826	1.775	3.722
1.5	3.67694	4.116	3.61537	1.776	3.7223
1.501	3.67609	4.119	3.6139	1.778	3.72252
1.502	3.67415	4.122	3.61283	1.779	3.72326
1.503	3.67432	4.125	3.61467	1.78	3.72349
1.504	3.67334	4.128	3.61581	1.781	3.72459
1.505	3.67471	4.131	3.61444	1.783	3.72344
1.507	3.67496	4.134	3.61265	1.784	3.72229
1.508	3.67575	4.137	3.61238	1.785	3.72103
1.509	3.67619	4.14	3.61234	1.787	3.71813
1.51	3.67992	4.143	3.61503	1.788	3.7174
1.511	3.6817	4.146	3.61787	1.789	3.71538
1.512	3.68365	4.149	3.61536	1.79	3.7133
1.513	3.68401	4.152	3.61168	1.792	3.71288
1.514	3.68378	4.155	3.61133	1.793	3.71148
1.515	3.68376	4.158	3.61506	1.794	3.71197
1.516	3.68323	4.161	3.61612	1.796	3.71369
1.517	3.68115	4.164	3.61857	1.797	3.7142
1.519	3.68135	4.167	3.61889	1.798	3.7143
1.52	3.68261	4.17	3.61844	1.799	3.71343
1.521	3.68305	4.173	3.61874	1.801	3.71481
1.522	3.68345	4.176	3.62046	1.802	3.71334
1.523	3.68425	4.179	3.62425	1.803	3.71261
1.524	3.68508	4.182	3.62581	1.805	3.71214
1.525	3.68676	4.185	3.6267	1.806	3.71323
1.526	3.68632	4.188	3.6258	1.807	3.7178
1.527	3.68659	4.191	3.6264	1.809	3.71551
1.528	3.68537	4.194	3.6257	1.81	3.71507
1.53	3.68391	4.197	3.62746	1.811	3.7159
1.531	3.68109	4.2	3.62782	1.812	3.71643
1.532	3.67947	4.203	3.62547	1.814	3.71676
1.533	3.67928	4.206	3.62205	1.815	3.71789
1.534	3.67919	4.209	3.62245	1.816	3.71642
1.535	3.67886	4.212	3.62344	1.818	3.71675
1.536	3.67914	4.215	3.62211	1.819	3.7181
1.537	3.6784	4.218	3.62143	1.82	3.72022
1.538	3.67923	4.221	3.62208	1.821	3.72005
1.539	3.6781	4.224	3.61773	1.823	3.72097
1.54	3.67646	4.227	3.61459	1.824	3.72029
1.542	3.67469	4.23	3.61382	1.825	3.71984
1.543	3.67494	4.233	3.6149	1.827	3.71957
1.544	3.67552	4.236	3.61431	1.828	3.71501
1.545	3.67539	4.239	3.61381	1.829	3.71407
1.546	3.67465	4.242	3.61136	1.831	3.71594
1.547	3.67478	4.245	3.60964	1.832	3.71645
1.548	3.67703	4.248	3.608	1.833	3.71656
1.549	3.67655	4.251	3.61002	1.834	3.71665
1.55	3.67562	4.254	3.60956	1.836	3.71651
1.551	3.67579	4.257	3.61001	1.837	3.71822
1.552	3.67691	4.26	3.60972	1.838	3.71862
1.554	3.67606	4.263	3.60696	1.84	3.71738
1.555	3.67509	4.266	3.60561	1.841	3.71783
1.556	3.67284	4.269	3.60656	1.842	3.71873
1.557	3.6727	4.272	3.60828	1.843	3.71892
1.558	3.67343	4.275	3.61192	1.845	3.71768
1.559	3.67235	4.278	3.60997	1.846	3.71935
1.56	3.6731	4.281	3.60748	1.847	3.7194
1.561	3.6734	4.284	3.60916	1.849	3.72165
1.562	3.67408	4.287	3.6109	1.85	3.7241
1.563	3.67284	4.29	3.61379	1.851	3.72557
1.564	3.67268	4.293	3.61298	1.853	3.72591
1.566	3.67234	4.296	3.61176	1.854	3.72589
1.567	3.67294	4.299	3.61429	1.855	3.72487
1.568	3.67296	4.302	3.61261	1.856	3.72573
1.569	3.67066	4.305	3.61583	1.858	3.72361
1.57	3.67166	4.308	3.62002	1.859	3.72064
1.571	3.6733	4.311	3.62074	1.86	3.7189
1.572	3.67429	4.314	3.61937	1.862	3.71759
1.573	3.67417	4.317	3.61763	1.863	3.71421
1.574	3.67209	4.32	3.6192	1.864	3.71355
1.575	3.67097	4.323	3.6185	1.865	3.71349
1.576	3.67498	4.326	3.61734	1.867	3.71353
1.578	3.67366	4.329	3.61842	1.868	3.71204
1.579	3.6744	4.332	3.61756	1.869	3.71141
1.58	3.67601	4.335	3.61365	1.871	3.71098
1.581	3.67629	4.338	3.61205	1.872	3.70851
1.582	3.67573	4.341	3.61097	1.873	3.70565
1.583	3.67459	4.344	3.61154	1.874	3.70483
1.584	3.67505	4.347	3.61276	1.876	3.70491
1.585	3.67296	4.35	3.61058	1.877	3.70195
1.586	3.67109	4.353	3.61161	1.878	3.70371
1.587	3.6686	4.356	3.60909	1.88	3.70433
1.588	3.67044	4.359	3.60666	1.881	3.70351
1.59	3.67295	4.362	3.61242	1.882	3.70117
1.591	3.67234	4.365	3.6159	1.884	3.70226
1.592	3.67246	4.367	3.61736	1.885	3.70264
1.593	3.67247	4.37	3.61538	1.886	3.70326
1.594	3.67196	4.373	3.61721	1.887	3.70292
1.595	3.6741	4.376	3.6215	1.889	3.704
1.596	3.67399	4.379	3.62073	1.89	3.70533
1.597	3.67148	4.382	3.62315	1.891	3.70812
1.598	3.67262	4.385	3.6267	1.893	3.70779
1.599	3.67094	4.388	3.62348	1.894	3.7098
1.601	3.67012	4.391	3.61973	1.895	3.71065
1.602	3.66975	4.394	3.61734	1.896	3.71137
1.603	3.67185	4.397	3.62102	1.898	3.71312
1.604	3.67354	4.4	3.62007	1.899	3.71124
1.605	3.67521	4.403	3.61831	1.9	3.71367
1.606	3.67668	4.406	3.61888	1.902	3.71496
1.607	3.67802	4.409	3.61589	1.903	3.71737
1.608	3.67915	4.412	3.61542	1.904	3.71825
1.609	3.67816	4.415	3.61482	1.906	3.71841
1.61	3.67439	4.418	3.61408	1.907	3.71857
1.611	3.67332	4.421	3.61677	1.908	3.71965
1.613	3.67378	4.424	3.61557	1.909	3.71892
1.614	3.6725	4.427	3.61609	1.911	3.71831
1.615	3.67309	4.43	3.61736	1.912	3.7161
1.616	3.67192	4.433	3.61803	1.913	3.7173
1.617	3.67406	4.436	3.61709	1.915	3.71842
1.618	3.67424	4.439	3.6182	1.916	3.71956
1.619	3.6726	4.442	3.61886	1.917	3.72158
1.62	3.67321	4.445	3.61896	1.918	3.72097
1.621	3.67294	4.448	3.61639	1.92	3.72224
1.622	3.6742	4.451	3.61525	1.921	3.72193
1.623	3.67282	4.454	3.6116	1.922	3.72162
1.625	3.67103	4.457	3.60706	1.924	3.72207
1.626	3.6696	4.46	3.60681	1.925	3.72065
1.627	3.67039	4.463	3.60627	1.926	3.71886
1.628	3.66948	4.466	3.60397	1.927	3.71904
1.629	3.66839	4.469	3.60552	1.929	3.7173
1.63	3.66783	4.472	3.60814	1.93	3.71799
1.631	3.66905	4.475	3.6075	1.931	3.71581
1.632	3.66986	4.478	3.6078	1.933	3.71537
1.633	3.6683	4.481	3.61006	1.934	3.71361
1.634	3.66976	4.484	3.61392	1.935	3.71107
1.635	3.6702	4.487	3.61303	1.937	3.70917
1.637	3.67075	4.49	3.61434	1.938	3.70582
1.638	3.67018	4.493	3.61448	1.939	3.70439
1.639	3.66938	4.496	3.61305	1.94	3.70454
1.64	3.67008	4.499	3.61212	1.942	3.7052
1.641	3.67175	4.502	3.61613	1.943	3.70431
1.642	3.67258	4.505	3.6183	1.944	3.70488
1.643	3.67282	4.508	3.61875	1.946	3.70549
1.644	3.67263	4.511	3.61708	1.947	3.70565
1.645	3.67421	4.514	3.61745	1.948	3.70502
1.646	3.67659	4.517	3.6158	1.949	3.70567
1.647	3.67629	4.52	3.61542	1.951	3.7052
1.649	3.67672	4.523	3.61637	1.952	3.70788
1.65	3.67842	4.526	3.6143	1.953	3.70834
1.651	3.67818	4.529	3.61208	1.955	3.70739
1.652	3.67904	4.532	3.60956	1.956	3.70895
1.653	3.6795	4.535	3.60905	1.957	3.7071
1.654	3.67869	4.538	3.61108	1.959	3.70832
1.655	3.67692	4.541	3.61139	1.96	3.70937
1.656	3.67584	4.544	3.61193	1.961	3.70691
1.657	3.67613	4.547	3.60935	1.962	3.70437
1.658	3.67611	4.55	3.60686	1.964	3.70553
1.659	3.6763	4.553	3.60789	1.965	3.70716
1.661	3.67651	4.556	3.60965	1.966	3.70694
1.662	3.67469	4.559	3.60824	1.968	3.70677
1.663	3.67528	4.562	3.60934	1.969	3.70715
1.664	3.67452	4.565	3.60988	1.97	3.70704
1.665	3.67549	4.568	3.61091	1.971	3.70676
1.666	3.67544	4.571	3.61002	1.973	3.70562
1.667	3.67407	4.574	3.61168	1.974	3.70705
1.668	3.67522	4.577	3.6162	1.975	3.71017
1.669	3.67756	4.58	3.61658	1.977	3.70891
1.67	3.67831	4.583	3.61639	1.978	3.71165
1.671	3.67726	4.586	3.61808	1.979	3.71315
1.673	3.67803	4.589	3.61544	1.981	3.7113
1.674	3.67839	4.592	3.6133	1.982	3.71307
1.675	3.67905	4.595	3.61491	1.983	3.71461
1.676	3.68052	4.598	3.61534	1.984	3.71492
1.677	3.68233	4.601	3.61582	1.986	3.7136
1.678	3.68271	4.604	3.61625	1.987	3.7155
1.679	3.6838	4.607	3.61435	1.988	3.71547
1.68	3.68398	4.61	3.61136	1.99	3.7162
1.681	3.68407	4.613	3.61111	1.991	3.71591
1.682	3.68384	4.616	3.61454	1.992	3.71826
1.684	3.68218	4.619	3.61274	1.993	3.71938
1.685	3.6814	4.622	3.61055	1.995	3.71866
1.686	3.67963	4.625	3.60769	1.996	3.71714
1.687	3.68077	4.628	3.60627	1.997	3.71879
1.688	3.68105	4.631	3.60538	1.999	3.71718
1.689	3.67812	4.634	3.60596	2	3.71522
1.69	3.67741	4.637	3.60617	2.001	3.71693
1.691	3.67659	4.64	3.60683	2.002	3.71891
1.692	3.67749	4.643	3.60569	2.004	3.71952
1.693	3.67836	4.646	3.60656	2.005	3.71892
1.694	3.67859	4.649	3.60576	2.006	3.71785
1.696	3.67964	4.652	3.60833	2.008	3.71629
1.697	3.67949	4.655	3.61185	2.009	3.71751
1.698	3.67769	4.658	3.61474	2.01	3.71543
1.699	3.67663	4.661	3.61769	2.012	3.71563
1.7	3.67498	4.664	3.62123	2.013	3.71444
1.701	3.67585	4.667	3.62459	2.014	3.71412
1.702	3.67581	4.67	3.62337	2.015	3.7148
1.703	3.67513	4.673	3.62512	2.017	3.71279
1.704	3.6753	4.676	3.62692	2.018	3.712
1.705	3.67584	4.679	3.62685	2.019	3.71372
1.706	3.67667	4.682	3.62452	2.021	3.71283
1.708	3.6749	4.685	3.62482	2.022	3.71113
1.709	3.67387	4.688	3.62003	2.023	3.70864
1.71	3.67543	4.691	3.61852	2.024	3.70687
1.711	3.67606	4.694	3.61979	2.026	3.70527
1.712	3.67723	4.697	3.61639	2.027	3.70388
1.713	3.67698	4.7	3.6153	2.028	3.70338
1.714	3.67554	4.703	3.61451	2.03	3.70325
1.715	3.67464	4.706	3.61416	2.031	3.7062
1.716	3.67306	4.709	3.61638	2.032	3.70699
1.717	3.67255	4.712	3.61513	2.034	3.70717
1.718	3.67368	4.715	3.61519	2.035	3.70579
1.72	3.67321	4.718	3.6156	2.036	3.70606
1.721	3.6724	4.721	3.61663	2.037	3.7071
1.722	3.67139	4.724	3.6152	2.039	3.70747
1.723	3.67232	4.727	3.61734	2.04	3.70658
1.724	3.67365	4.73	3.61536	2.041	3.70964
1.725	3.67397	4.733	3.61315	2.043	3.71203
1.726	3.67417	4.736	3.61447	2.044	3.71357
1.727	3.67422	4.739	3.61452	2.045	3.71519
1.728	3.67493	4.742	3.61577	2.046	3.71753
1.729	3.67526	4.745	3.61615	2.048	3.71871
1.73	3.67284	4.748	3.61547	2.049	3.7195
1.732	3.67043	4.751	3.61625	2.05	3.7186
1.733	3.66777	4.754	3.61591	2.052	3.71976
1.734	3.66671	4.757	3.61633	2.053	3.71859
1.735	3.66711	4.76	3.61797	2.054	3.72023
1.736	3.66556	4.763	3.61862	2.055	3.72286
1.737	3.66499	4.766	3.61764	2.057	3.72243
1.738	3.66627	4.769	3.61741	2.058	3.7249
1.739	3.66593	4.772	3.61755	2.059	3.72607
1.74	3.6659	4.775	3.61765	2.061	3.72524
1.741	3.66664	4.778	3.62003	2.062	3.72488
1.742	3.66809	4.781	3.61923	2.063	3.72224
1.744	3.67004	4.784	3.61878	2.065	3.72105
1.745	3.67072	4.787	3.61568	2.066	3.72107
1.746	3.66947	4.79	3.61518	2.067	3.72215
1.747	3.6683	4.793	3.6154	2.068	3.72174
1.748	3.66718	4.796	3.61363	2.07	3.72153
1.749	3.66664	4.799	3.61255	2.071	3.72099
1.75	3.66589	4.802	3.61224	2.072	3.7186
1.751	3.66698	4.805	3.61073	2.074	3.71943
1.752	3.6672	4.808	3.61094	2.075	3.71679
1.753	3.66764	4.811	3.609	2.076	3.7157
1.755	3.66872	4.814	3.6095	2.077	3.71447
1.756	3.66852	4.817	3.61057	2.079	3.7132
1.757	3.66911	4.82	3.60814	2.08	3.71136
1.758	3.66909	4.823	3.60834	2.081	3.71001
1.759	3.66822	4.826	3.60906	2.083	3.70742
1.76	3.66776	4.829	3.6083	2.084	3.7084
1.761	3.66743	4.832	3.60746	2.085	3.7087
1.762	3.66788	4.835	3.60573	2.087	3.70747
1.763	3.66746	4.838	3.60432	2.088	3.70461
1.764	3.66449	4.841	3.6081	2.089	3.70475
1.765	3.66296	4.844	3.609	2.09	3.70506
1.767	3.66522	4.847	3.60899	2.092	3.7056
1.768	3.66502	4.85	3.60577	2.093	3.70573
1.769	3.6649	4.853	3.60704	2.094	3.704
1.77	3.66389	4.856	3.60884	2.096	3.70639
1.771	3.66489	4.859	3.60973	2.097	3.7038
1.772	3.66635	4.862	3.60996	2.098	3.70226
1.773	3.66635	4.865	3.61015	2.099	3.70469
1.774	3.66734	4.868	3.6106	2.101	3.70729
1.775	3.6668	4.871	3.60972	2.102	3.70882
1.776	3.6671	4.874	3.60837	2.103	3.70901
1.777	3.66886	4.877	3.6108	2.105	3.70865
1.779	3.66937	4.88	3.61141	2.106	3.70952
1.78	3.66882	4.883	3.60966	2.107	3.71058
1.781	3.66659	4.886	3.60265	2.109	3.71297
1.782	3.66741	4.889	3.59958	2.11	3.71392
1.783	3.66726	4.892	3.59705	2.111	3.71615
1.784	3.66687	4.895	3.59938	2.112	3.71861
1.785	3.66548	4.898	3.59827	2.114	3.7214
1.786	3.66547	4.901	3.59928	2.115	3.72443
1.787	3.66404	4.904	3.59974	2.116	3.72404
1.788	3.66501	4.907	3.60098	2.118	3.7272
1.789	3.66714	4.91	3.60217	2.119	3.72949
1.791	3.66791	4.913	3.60505	2.12	3.72562
1.792	3.6681	4.916	3.60877	2.121	3.72363
1.793	3.66549	4.919	3.60948	2.123	3.72433
1.794	3.66436	4.922	3.60854	2.124	3.72606
1.795	3.66302	4.925	3.60791	2.125	3.72492
1.796	3.66236	4.928	3.60754	2.127	3.72318
1.797	3.6611	4.931	3.60915	2.128	3.72222
1.798	3.66058	4.934	3.60808	2.129	3.72207
1.799	3.66086	4.937	3.60605	2.13	3.72227
1.8	3.66101	4.94	3.6048	2.132	3.7207
1.801	3.66158	4.943	3.60822	2.133	3.71815
1.803	3.66123	4.946	3.60998	2.134	3.71777
1.804	3.66093	4.949	3.61125	2.136	3.71431
1.805	3.6611	4.952	3.61062	2.137	3.71296
1.806	3.66315	4.955	3.61183	2.138	3.71027
1.807	3.66308	4.958	3.61375	2.14	3.70955
1.808	3.66376	4.961	3.61195	2.141	3.71084
1.809	3.66248	4.964	3.61221	2.142	3.71149
1.81	3.6609	4.967	3.61657	2.143	3.71051
1.811	3.65942	4.97	3.61385	2.145	3.71045
1.812	3.66025	4.973	3.60986	2.146	3.71259
1.813	3.66309	4.976	3.60849	2.147	3.71392
1.815	3.66481	4.979	3.61035	2.149	3.71516
1.816	3.66643	4.982	3.60978	2.15	3.71414
1.817	3.66725	4.985	3.6086	2.151	3.7116
1.818	3.66727	4.988	3.60986	2.152	3.70904
1.819	3.66662	4.991	3.61038	2.154	3.70792
1.82	3.66618	4.994	3.60728	2.155	3.70613
1.821	3.66501	4.997	3.60799	2.156	3.7082
1.822	3.66609	5	3.60704	2.158	3.70805
1.823	3.66682	5.003	3.6086	2.159	3.70945
1.824	3.66673	5.006	3.6084	2.16	3.70952
1.825	3.66791	5.009	3.61064	2.162	3.71084
1.827	3.66601	5.012	3.61265	2.163	3.70958
1.828	3.66625	5.015	3.61127	2.164	3.70921
1.829	3.6648	5.018	3.61171	2.165	3.70753
1.83	3.66529	5.021	3.61252	2.167	3.70752
1.831	3.66592	5.024	3.61126	2.168	3.707
1.832	3.66669	5.027	3.61157	2.169	3.70744
1.833	3.66504	5.03	3.61011	2.171	3.70898
1.834	3.66474	5.033	3.60951	2.172	3.71194
1.835	3.66448	5.036	3.60691	2.173	3.71215
1.836	3.66281	5.039	3.60475	2.174	3.71299
1.838	3.66284	5.042	3.60631	2.176	3.71324
1.839	3.6631	5.045	3.60609	2.177	3.71231
1.84	3.66112	5.048	3.60564	2.178	3.71365
1.841	3.66013	5.051	3.60676	2.18	3.71309
1.842	3.66148	5.054	3.60787	2.181	3.71439
1.843	3.66159	5.057	3.60837	2.182	3.71261
1.844	3.66127	5.06	3.60834	2.183	3.71278
1.845	3.6618	5.063	3.6111	2.185	3.71342
1.846	3.65936	5.066	3.61068	2.186	3.71562
1.847	3.66116	5.069	3.60778	2.187	3.7153
1.848	3.66226	5.072	3.60728	2.189	3.71553
1.85	3.66394	5.075	3.6058	2.19	3.71332
1.851	3.66498	5.078	3.60605	2.191	3.70949
1.852	3.66522	5.081	3.6066	2.193	3.70598
1.853	3.66565	5.084	3.60617	2.194	3.70549
1.854	3.6668	5.087	3.60751	2.195	3.70556
1.855	3.6656	5.09	3.60694	2.196	3.70674
1.856	3.66594	5.093	3.60546	2.198	3.70674
1.857	3.66662	5.096	3.60178	2.199	3.70518
1.858	3.66561	5.099	3.60647	2.2	3.70353
1.859	3.66533	5.102	3.60975	2.202	3.70204
1.86	3.66654	5.105	3.6109	2.203	3.7017
1.862	3.66738	5.108	3.61293	2.204	3.70149
1.863	3.66669	5.11	3.61485	2.205	3.70221
1.864	3.66618	5.113	3.61652	2.207	3.6994
1.865	3.66548	5.116	3.61801	2.208	3.69828
1.866	3.66517	5.119	3.61623	2.209	3.69969
1.867	3.66575	5.122	3.61641	2.211	3.70018
1.868	3.665	5.125	3.615	2.212	3.70362
1.869	3.66222	5.128	3.61184	2.213	3.70651
1.87	3.66091	5.131	3.60961	2.215	3.70989
1.871	3.65959	5.134	3.60618	2.216	3.71063
1.872	3.65973	5.137	3.60454	2.217	3.70978
1.874	3.6585	5.14	3.6022	2.218	3.71001
1.875	3.65763	5.143	3.60206	2.22	3.70953
1.876	3.65859	5.146	3.60775	2.221	3.71412
1.877	3.65728	5.149	3.61172	2.222	3.71586
1.878	3.65797	5.152	3.61339	2.224	3.71593
1.879	3.65839	5.155	3.61529	2.225	3.71832
1.88	3.65794	5.158	3.61304	2.226	3.71941
1.881	3.65781	5.161	3.6169	2.227	3.71895
1.882	3.65668	5.164	3.61857	2.229	3.71939
1.883	3.65887	5.167	3.61854	2.23	3.72041
1.884	3.66068	5.17	3.61572	2.231	3.72124
1.886	3.66215	5.173	3.6107	2.233	3.71915
1.887	3.6631	5.176	3.60648	2.234	3.7172
1.888	3.66231	5.179	3.60502	2.235	3.71516
1.889	3.66112	5.182	3.60562	2.237	3.71728
1.89	3.66426	5.185	3.60789	2.238	3.71726
1.891	3.66522	5.188	3.6083	2.239	3.71679
1.892	3.6653	5.191	3.60805	2.24	3.71766
1.893	3.66496	5.194	3.609	2.242	3.71663
1.894	3.66556	5.197	3.60891	2.243	3.71433
1.895	3.66635	5.2	3.60988	2.244	3.71505
1.896	3.66663	5.203	3.6093	2.246	3.71371
1.898	3.66844	5.206	3.60886	2.247	3.71484
1.899	3.66769	5.209	3.60777	2.248	3.71622
1.9	3.66796	5.212	3.60689	2.249	3.71532
1.901	3.66734	5.215	3.60715	2.251	3.71216
1.902	3.66664	5.218	3.60421	2.252	3.71092
1.903	3.66832	5.221	3.60364	2.253	3.71189
1.904	3.66695	5.224	3.60412	2.255	3.71245
1.905	3.6656	5.227	3.60451	2.256	3.71201
1.906	3.66553	5.23	3.60574	2.257	3.70928
1.907	3.66434	5.233	3.60861	2.258	3.70889
1.909	3.66563	5.236	3.6089	2.26	3.70992
1.91	3.66634	5.239	3.60774	2.261	3.70971
1.911	3.66446	5.242	3.60939	2.262	3.70866
1.912	3.66434	5.245	3.60826	2.264	3.70846
1.913	3.66351	5.248	3.61166	2.265	3.71018
1.914	3.66165	5.251	3.61231	2.266	3.7122
1.915	3.66124	5.254	3.61275	2.268	3.70924
1.916	3.65995	5.257	3.61458	2.269	3.70861
1.917	3.65947	5.26	3.61509	2.27	3.70934
1.918	3.6582	5.263	3.61668	2.271	3.71094
1.919	3.66052	5.266	3.62074	2.273	3.71196
1.921	3.66146	5.269	3.62014	2.274	3.71145
1.922	3.66293	5.272	3.61741	2.275	3.7119
1.923	3.66535	5.275	3.61509	2.277	3.71448
1.924	3.66491	5.278	3.6142	2.278	3.71436
1.925	3.6651	5.281	3.61768	2.279	3.7135
1.926	3.66443	5.284	3.61548	2.28	3.71312
1.927	3.66426	5.287	3.61456	2.282	3.7144
1.928	3.66466	5.29	3.61276	2.283	3.71444
1.929	3.66485	5.293	3.61199	2.284	3.71384
1.93	3.66713	5.296	3.6082	2.286	3.71096
1.931	3.66806	5.299	3.60859	2.287	3.70981
1.933	3.66575	5.302	3.60584	2.288	3.70963
1.934	3.66758	5.305	3.60535	2.29	3.7113
1.935	3.6705	5.308	3.60666	2.291	3.71173
1.936	3.67242	5.311	3.60657	2.292	3.7122
1.937	3.67412	5.314	3.60644	2.293	3.71
1.938	3.67387	5.317	3.60631	2.295	3.71254
1.939	3.67465	5.32	3.60575	2.296	3.71278
1.94	3.67329	5.323	3.60781	2.297	3.71026
1.941	3.67293	5.326	3.60763	2.299	3.70922
1.942	3.67224	5.329	3.61117	2.3	3.71011
1.943	3.67134	5.332	3.61477	2.301	3.71111
1.945	3.67078	5.335	3.61126	2.302	3.71069
1.946	3.66958	5.338	3.60845	2.304	3.70882
1.947	3.6701	5.341	3.60662	2.305	3.71011
1.948	3.6688	5.344	3.60704	2.306	3.71187
1.949	3.66862	5.347	3.60733	2.308	3.71102
1.95	3.66744	5.35	3.6069	2.309	3.71171
1.951	3.66362	5.353	3.60887	2.31	3.71127
1.952	3.66137	5.356	3.60902	2.311	3.70816
1.953	3.65926	5.359	3.6075	2.313	3.70778
1.954	3.65904	5.362	3.60562	2.314	3.70983
1.955	3.65859	5.365	3.60488	2.315	3.70754
1.957	3.65689	5.368	3.60703	2.317	3.70686
1.958	3.65524	5.371	3.60656	2.318	3.7081
1.959	3.65531	5.374	3.60111	2.319	3.71059
1.96	3.65491	5.377	3.60206	2.321	3.7127
1.961	3.65267	5.38	3.6013	2.322	3.71088
1.962	3.65322	5.383	3.60445	2.323	3.71152
1.963	3.65292	5.386	3.60425	2.324	3.71301
1.964	3.65381	5.389	3.60522	2.326	3.7138
1.965	3.65429	5.392	3.60418	2.327	3.71481
1.966	3.65614	5.395	3.60411	2.328	3.71622
1.967	3.65653	5.398	3.6041	2.33	3.71609
1.969	3.65754	5.401	3.60618	2.331	3.71587
1.97	3.65761	5.404	3.60692	2.332	3.71748
1.971	3.65705	5.407	3.60502	2.333	3.71841
1.972	3.66057	5.41	3.60386	2.335	3.71791
1.973	3.66144	5.413	3.6031	2.336	3.71848
1.974	3.66784	5.416	3.60445	2.337	3.71816
1.975	3.66795	5.419	3.60898	2.339	3.71671
1.976	3.66766	5.422	3.6092	2.34	3.71503
1.977	3.66734	5.425	3.60826	2.341	3.71278
1.978	3.66761	5.428	3.60919	2.343	3.71296
1.979	3.66754	5.431	3.60911	2.344	3.7117
1.981	3.6685	5.434	3.60889	2.345	3.71197
1.982	3.66987	5.437	3.60815	2.346	3.71167
1.983	3.6677	5.44	3.60938	2.348	3.70982
1.984	3.6687	5.443	3.60673	2.349	3.70814
1.985	3.66923	5.446	3.60424	2.35	3.70714
1.986	3.67039	5.449	3.60353	2.352	3.70715
1.987	3.66994	5.452	3.60286	2.353	3.70694
1.988	3.66933	5.455	3.60387	2.354	3.7035
1.989	3.66986	5.458	3.60562	2.355	3.70196
1.99	3.66976	5.461	3.6075	2.357	3.70072
1.992	3.66958	5.464	3.60864	2.358	3.6994
1.993	3.66855	5.467	3.61135	2.359	3.70093
1.994	3.66932	5.47	3.61204	2.361	3.70152
1.995	3.66642	5.473	3.61259	2.362	3.70306
1.996	3.6681	5.476	3.61362	2.363	3.70153
1.997	3.66749	5.479	3.61377	2.365	3.70183
1.998	3.6684	5.482	3.61458	2.366	3.70215
1.999	3.6679	5.485	3.61131	2.367	3.70148
2	3.6673	5.488	3.61201	2.368	3.70179
2.001	3.66671	5.491	3.61144	2.37	3.70111
2.002	3.66581	5.494	3.61088	2.371	3.70193
2.004	3.66664	5.497	3.61131	2.372	3.70193
2.005	3.66702	5.5	3.61172	2.374	3.70308
2.006	3.66656	5.503	3.61072	2.375	3.70513
2.007	3.66406	5.506	3.60966	2.376	3.70703
2.008	3.66303	5.509	3.60989	2.377	3.70923
2.009	3.66369	5.512	3.6084	2.379	3.71118
2.01	3.66284	5.515	3.60983	2.38	3.71029
2.011	3.66231	5.518	3.60895	2.381	3.70955
2.012	3.66383	5.521	3.6082	2.383	3.71077
2.013	3.66445	5.524	3.60794	2.384	3.71134
2.014	3.66346	5.527	3.60796	2.385	3.71137
2.016	3.66393	5.53	3.6096	2.386	3.70967
2.017	3.66334	5.533	3.61171	2.388	3.70752
2.018	3.66289	5.536	3.61314	2.389	3.70557
2.019	3.66321	5.539	3.61404	2.39	3.70555
2.02	3.6632	5.542	3.61216	2.392	3.70747
2.021	3.66389	5.545	3.61525	2.393	3.70601
2.022	3.66309	5.548	3.61833	2.394	3.70556
2.023	3.66367	5.551	3.61708	2.396	3.70665
2.024	3.66205	5.554	3.61392	2.397	3.706
2.025	3.66106	5.557	3.61433	2.398	3.70328
2.026	3.6612	5.56	3.61437	2.399	3.70157
2.028	3.66232	5.563	3.61418	2.401	3.70186
2.029	3.66327	5.566	3.61462	2.402	3.70202
2.03	3.66414	5.569	3.61633	2.403	3.69897
2.031	3.66331	5.572	3.61527	2.405	3.69917
2.032	3.66301	5.575	3.61328	2.406	3.6978
2.033	3.66209	5.578	3.61332	2.407	3.69748
2.034	3.66203	5.581	3.61449	2.408	3.70059
2.035	3.66368	5.584	3.61597	2.41	3.70315
2.036	3.66385	5.587	3.6164	2.411	3.70353
2.037	3.66272	5.59	3.61748	2.412	3.7026
2.038	3.66288	5.593	3.61671	2.414	3.70257
2.04	3.6617	5.596	3.61321	2.415	3.70279
2.041	3.66106	5.599	3.61369	2.416	3.70179
2.042	3.66036	5.602	3.6156	2.418	3.70125
2.043	3.65946	5.605	3.61565	2.419	3.7025
2.044	3.65981	5.608	3.61734	2.42	3.70494
2.045	3.65967	5.611	3.61437	2.421	3.70546
2.046	3.65955	5.614	3.60961	2.423	3.70475
2.047	3.6605	5.617	3.60713	2.424	3.70791
2.048	3.66192	5.62	3.6074	2.425	3.70877
2.049	3.66108	5.623	3.61108	2.427	3.71043
2.05	3.66022	5.626	3.60934	2.428	3.71213
2.052	3.66075	5.629	3.60445	2.429	3.71127
2.053	3.66102	5.632	3.60283	2.43	3.71038
2.054	3.66164	5.635	3.60316	2.432	3.70877
2.055	3.66246	5.638	3.60166	2.433	3.70667
2.056	3.6622	5.641	3.60287	2.434	3.70629
2.057	3.66316	5.644	3.60063	2.436	3.70618
2.058	3.66226	5.647	3.6007	2.437	3.70683
2.059	3.66287	5.65	3.5973	2.438	3.70715
2.06	3.66478	5.653	3.59772	2.439	3.70639
2.061	3.66388	5.656	3.59845	2.441	3.70606
2.063	3.6634	5.659	3.60385	2.442	3.70517
2.064	3.66437	5.662	3.60019	2.443	3.70448
2.065	3.66393	5.665	3.60244	2.445	3.70323
2.066	3.66439	5.668	3.60314	2.446	3.70198
2.067	3.66715	5.671	3.60576	2.447	3.70061
2.068	3.66459	5.674	3.60796	2.449	3.70053
2.069	3.66294	5.677	3.61005	2.45	3.69984
2.07	3.66551	5.68	3.6118	2.451	3.69808
2.071	3.66631	5.683	3.61441	2.452	3.69921
2.072	3.66583	5.686	3.61349	2.454	3.7011
2.073	3.6665	5.689	3.61521	2.455	3.70083
2.075	3.665	5.692	3.61479	2.456	3.69925
2.076	3.66534	5.695	3.61706	2.458	3.69603
2.077	3.66381	5.698	3.61756	2.459	3.69491
2.078	3.66288	5.701	3.61846	2.46	3.6964
2.079	3.66447	5.704	3.61735	2.461	3.69516
2.08	3.66437	5.707	3.61664	2.463	3.69403
2.081	3.66278	5.71	3.61748	2.464	3.69451
2.082	3.66426	5.713	3.61685	2.465	3.69369
2.083	3.66571	5.716	3.6162	2.467	3.69082
2.084	3.66395	5.719	3.61881	2.468	3.69072
2.085	3.66409	5.722	3.61768	2.469	3.68765
2.087	3.66573	5.725	3.61802	2.471	3.6886
2.088	3.66289	5.728	3.61779	2.472	3.69004
2.089	3.66453	5.731	3.62004	2.473	3.69145
2.09	3.66411	5.734	3.61844	2.474	3.69106
2.091	3.66395	5.737	3.61817	2.476	3.69168
2.092	3.66308	5.74	3.61854	2.477	3.69415
2.093	3.66303	5.743	3.61754	2.478	3.69693
2.094	3.66276	5.746	3.61497	2.48	3.69732
2.095	3.66312	5.749	3.61525	2.481	3.69823
2.096	3.66154	5.752	3.61266	2.482	3.70045
2.097	3.66177	5.755	3.61011	2.483	3.7023
2.099	3.66199	5.758	3.60724	2.485	3.70372
2.1	3.66044	5.761	3.60599	2.486	3.70523
2.101	3.66008	5.764	3.60356	2.487	3.70823
2.102	3.65982	5.767	3.60142	2.489	3.71086
2.103	3.65903	5.77	3.60295	2.49	3.7135
2.104	3.65978	5.773	3.60766	2.491	3.71317
2.105	3.66126	5.776	3.60922	2.493	3.71337
2.106	3.66167	5.779	3.60709	2.494	3.71273
2.107	3.66052	5.782	3.60423	2.495	3.71311
2.108	3.66099	5.785	3.60591	2.496	3.71286
2.109	3.65965	5.788	3.60479	2.498	3.7117
2.111	3.65893	5.791	3.60746	2.499	3.71246
2.112	3.65854	5.794	3.60495	2.5	3.71417
2.113	3.6583	5.797	3.60081	2.502	3.71354
2.114	3.65921	5.8	3.59655	2.503	3.71161
2.115	3.65851	5.803	3.59706	2.504	3.71149
2.116	3.65865	5.806	3.59744	2.505	3.70903
2.117	3.65766	5.809	3.60224	2.507	3.70916
2.118	3.65824	5.812	3.60269	2.508	3.71009
2.119	3.65644	5.815	3.60309	2.509	3.70759
2.12	3.65597	5.818	3.60338	2.511	3.70482
2.121	3.65641	5.821	3.6042	2.512	3.70555
2.123	3.65528	5.824	3.6073	2.513	3.70508
2.124	3.65763	5.827	3.61022	2.514	3.70248
2.125	3.65594	5.83	3.60874	2.516	3.70173
2.126	3.65671	5.833	3.60743	2.517	3.70246
2.127	3.65669	5.836	3.60765	2.518	3.70198
2.128	3.65861	5.839	3.60694	2.52	3.70095
2.129	3.65935	5.842	3.60774	2.521	3.7004
2.13	3.66206	5.845	3.6075	2.522	3.70001
2.131	3.6624	5.848	3.60757	2.524	3.70093
2.132	3.66065	5.851	3.60615	2.525	3.70113
2.133	3.66237	5.853	3.6032	2.526	3.70044
2.135	3.66282	5.856	3.60475	2.527	3.69906
2.136	3.66287	5.859	3.60372	2.529	3.69468
2.137	3.66366	5.862	3.6036	2.53	3.69818
2.138	3.66449	5.865	3.60447	2.531	3.69954
2.139	3.66381	5.868	3.60384	2.533	3.69879
2.14	3.6649	5.871	3.60231	2.534	3.70173
2.141	3.6655	5.874	3.60007	2.535	3.70397
2.142	3.6661	5.877	3.60239	2.536	3.70535
2.143	3.66863	5.88	3.6063	2.538	3.70667
2.144	3.66703	5.883	3.60705	2.539	3.70847
2.146	3.66836	5.886	3.60776	2.54	3.70965
2.147	3.66704	5.889	3.61166	2.542	3.71006
2.148	3.66573	5.892	3.61203	2.543	3.70833
2.149	3.66432	5.895	3.61378	2.544	3.70818
2.15	3.66445	5.898	3.61406	2.546	3.70808
2.151	3.66332	5.901	3.61519	2.547	3.71191
2.152	3.66202	5.904	3.61476	2.548	3.71055
2.153	3.66399	5.907	3.61298	2.549	3.7139
2.154	3.66322	5.91	3.61301	2.551	3.7115
2.155	3.6631	5.913	3.61399	2.552	3.70881
2.156	3.66377	5.916	3.60894	2.553	3.70742
2.158	3.66242	5.919	3.6068	2.555	3.70653
2.159	3.66368	5.922	3.60647	2.556	3.70571
2.16	3.66398	5.925	3.60586	2.557	3.7054
2.161	3.66433	5.928	3.60737	2.558	3.70309
2.162	3.66435	5.931	3.60471	2.56	3.70088
2.163	3.66305	5.934	3.60369	2.561	3.70089
2.164	3.6602	5.937	3.60178	2.562	3.70036
2.165	3.65931	5.94	3.59805	2.564	3.69979
2.166	3.65825	5.943	3.59829	2.565	3.69983
2.167	3.65957	5.946	3.6018	2.566	3.69911
2.168	3.66108	5.949	3.60091	2.568	3.69714
2.17	3.66213	5.952	3.60444	2.569	3.69882
2.171	3.66187	5.955	3.60472	2.57	3.70099
2.172	3.66156	5.958	3.60515	2.571	3.70145
2.173	3.66267	5.961	3.60729	2.573	3.70278
2.174	3.66187	5.964	3.60805	2.574	3.70446
2.175	3.66003	5.967	3.61108	2.575	3.70411
2.176	3.65827	5.97	3.61273	2.577	3.70493
2.177	3.65897	5.973	3.60877	2.578	3.70413
2.178	3.66039	5.976	3.60639	2.579	3.70364
2.179	3.66097	5.979	3.60546	2.58	3.70358
2.18	3.66097	5.982	3.60269	2.582	3.70261
[truncated: 26,551 more rows]

## Sheet: Figure 2
Figure 2A									Figure 2b																			Figure 2g
																													User: USER
																			NTA Experiment Summary File										Path: C:\Program Files (x86)\BMG\CLARIOstar\User\Data\
									NTA Experiment Summary File										Created with NTA 3.1 Build 3.1.54										Test ID: 1479
									Created with NTA 3.1 Build 3.1.54																				Test Name: HF GFP
																			[Experiment Details]										Date: 19/08/2020
									[Experiment Details]										Software Version	NTA 3.1 Build 3.1.54									Time: 18:36:38
									Software Version	NTA 3.1 Build 3.1.54									Experiment Name	13-02-2018_HEK293TEVs+G58_400X_ 2018-02-13 15-00-56.nano									Fluorescence (FI)
									Experiment Name	12-02-2018_HEK293T EVs+BSA_800X_ 2018-02-12 12-30-51.nano									Sample Name	180212 Hek shluc 10k pellet 10000x
									Sample Name	MSCs WT 500x DIL 09Feb2018 rep									Operator Name	Mariana
									Operator Name	Mariana									Time Captured	2018-02-13 15:00:56									Well Row	Well Col	Content	Raw Data (470-15/515-20)	Blank corrected based on Raw Data (470-15/515-20)	Average over replicates based on Blank corrected (470-15/515-20)			GFP1	GFP2	GFP3		Average GFP Fluorescene	BCA ( µg/100µl	GFP/Protein
									Time Captured	2018-02-12 12:30:51									Pre-treatment										A	1	Blank B	29					9	8	8.5	Control evs	8.5	1.3	6.53846
									Pre-treatment										Diluent	10000x									A	2	Blank B	27					917	812	864.5	Gfp evs	864.5	1.7	508.529
									Diluent	1000x									Remarks										A	3	Sample X1	37	9	79			9	9	9	Control protein f10	9	3.3	2.72727
									Remarks																				A	4	Sample X1	36	8	79			15	13	14	Control protein f11	14	12	1.16667
																			Filename:	13-02-2018_HEK293TEVs+G58_400X_ 2018-02-13 15-00-58	13-02-2018_HEK293TEVs+G58_400X_ 2018-02-13 15-01-49	13-02-2018_HEK293TEVs+G58_400X_ 2018-02-13 15-02-39							A	5	Sample X2	945	917	467			38	38	38	Control protein f 12	38	57	0.666667
									Filename:	12-02-2018_HEK293T EVs+BSA_800X_ 2018-02-12 12-30-52	12-02-2018_HEK293T EVs+BSA_800X_ 2018-02-12 12-31-49	12-02-2018_HEK293T EVs+BSA_800X_ 2018-02-12 12-32-46																	A	6	Sample X2	840	812	467			127	114	120.5	Control protein f13	120.5	228	0.528509
																			[Conditions]										A	7	Sample X3	37	9	9			136	138	137	Control protein f14	137	219	0.625571
									[Conditions]										Temperature/C	24.375	24.383	24.417							A	8	Sample X3	37	9	9			130	140	135	Control protein f15	135	76	1.77632
									Temperature/C	21.3	21.346	21.386							Viscosity/cP	0.901494	0.901329	0.900625							A	9	Sample X4	43	15	14			220	211	215.5	Control protein f16	215.5	11	19.5909
									Viscosity/cP	0.969003	0.967934	0.967006							Camera Type	sCMOS	sCMOS	sCMOS							A	10	Sample X4	41	13	14			64	76	70	Control protein f17	70	0.7	100
									Camera Type	sCMOS	sCMOS	sCMOS							Camera Level	12	12	12							A	11	Sample X5	66	38	38			702	687	694.5	Gfp protein f10	694.5	2.9	239.483
									Camera Level	14	14	14							Slider Shutter	1200	1200	1200							A	12	Sample X5	66	38	38			2027	2069	2048	Gfp protein f11	2048	12	170.667
									Slider Shutter	1259	1259	1259							Slider Gain	146	146	146							B	1	Sample X6	155	127	121			6242	5792	6017	Gfp protein f12	6017	60	100.283
									Slider Gain	366	366	366							Shutter/ms	30	30	30							B	2	Sample X6	142	114	121			8205	8068	8136.5	Gfp protein f13	8136.5	197	41.302
									Shutter/ms	31.48	31.48	31.48							Camera Histogram Upper Limit	11529	11529	11529							B	3	Sample X7	164	136	137			5922	7884	6903	Gfp protein 14	6903	225	30.68
									Camera Histogram Upper Limit	6588	6588	6588							Camera Histogram Lower Limit	0	0	0							B	4	Sample X7	166	138	137			2825	3049	2937	Gfp protein 15	2937	84	34.9643
									Camera Histogram Lower Limit	0	0	0							Frame rate/fps	24.9963	24.9963	24.9963							B	5	Sample X8	158	130	135			750	769	759.5	Gfp protein f16	759.5	13	58.4231
									Frame rate/fps	24.9963	24.9963	24.9963							Syringe Pump Speed/AU	0	0	0							B	6	Sample X8	168	140	135			155	143	149	Gfp protein f17	149	1.5	99.3333
									Syringe Pump Speed/AU	0	0	0																	B	7	Sample X9	248	220	216
																			[Settings]										B	8	Sample X9	239	211	216
									[Settings]										Detection Threshold	5	5	5							B	9	Sample X2	92	64	467
									Detection Threshold	5	5	5							Max Jump Mode	Auto	Auto	Auto							B	10	Sample X2	104	76	467
									Max Jump Mode	Auto	Auto	Auto							Max Jump Distance	11.5499	11.304	11.0455							C	1	Sample X10	730	702	695						GFP GAPDH EVs			508.529
									Max Jump Distance	11.1931	11.9777	11.4033							Blur	Auto	Auto	Auto							C	2	Sample X10	715	687	695						Protein Fraction 10( GFP GAPDH)			239.483
									Blur	Auto	Auto	Auto							Min Track Length	Auto	Auto	Auto							C	3	Sample X11	2055	2027	2048						Protein Fraction 11 ( GFP GAPDH)			170.667
									Min Track Length	Auto	Auto	Auto							First frame	0	0	0							C	4	Sample X11	2097	2069	2048						Protein Fraction 12 ( GFP GAPDH)			100.283
									First frame	0	0	0							Total frames analysed	749	749	749							C	5	Sample X12	6270	6242	6017						Protein Fraction 13 ( GFP GAPDH)			41.302
									Total frames analysed	749	749	749																	C	6	Sample X12	5820	5792	6017						Protein Fraction 14 ( GFP GAPDH)			30.68
																			[Exclusion Regions]										C	7	Sample X13	8233	8205	8137						Protein Fraction 15 ( GFP GAPDH)			34.9643
									[Exclusion Regions]										No Exclusion Regions Used										C	8	Sample X13	8096	8068	8137						Protein Fraction 16 ( GFP GAPDH)			58.4231
									No Exclusion Regions Used																				C	9	Sample X14	5950	5922	6903						Protein Fraction 17 ( GFP GAPDH)			99.3333
																			[Results]				Average	Standard Error					C	10	Sample X14	7912	7884	6903
									[Results]				Average	Standard Error					Dilution factor (concentrations adjusted for this factor)	Not recorded	Not recorded	Not recorded							C	11	Sample X15	2853	2825	2937
									Dilution factor (concentrations adjusted for this factor)	Not recorded	Not recorded	Not recorded							Concentration (Particles / ml)	2510000000	2370000000	2410000000	2430000000	41200000					C	12	Sample X15	3077	3049	2937
									Concentration (Particles / ml)	1160000000	1130000000	1130000000	1140000000	11600000					Particles per frame	127.2	120.1	122.5	123.3	2.1					D	1	Sample X16	778	750	760
									Particles per frame	59	57.3	57.3	57.9	0.6					Centres per frame	116.9	111.6	114	114.2	1.5					D	2	Sample X16	797	769	760
									Centres per frame	62.8	56.8	63	60.8	2					Completed tracks	8160	7518	8030							D	3	Sample X1	183	155	79
									Completed tracks	4751	3668	4574							X-Drift (pix/frame)	0.5	0.5	0.5							D	4	Sample X1	171	143	79
									X-Drift (pix/frame)	0.5	0.5	0.4							Y-Drift (pix/frame)	0.1	0.1	0.1
									Y-Drift (pix/frame)	0	0	0.1
																			[Information]
									[Information]										Completed Tracks	OK	OK	OK
									Completed Tracks	OK	OK	OK							Concentration	OK	OK	OK
									Concentration	OK	OK	OK							Video length	OK	OK	OK
									Video length	OK	OK	OK							Noise level	No	No	No
									Noise level	No	No	No							Vibration detected	No	No	No
									Vibration detected	No	Minor vibration	Minor vibration							Vibration correction applied	No	No	No
									Vibration correction applied	No	Yes	Yes							Settings changed?	No	No	No
									Settings changed?	No	No	No							Errors (1)
									Errors (1)										Errors (2)
									Errors (2)
																			[Data Included]
									[Data Included]										Size distribution - Number weighting - With Percentiles
									Size distribution - Number weighting - With Percentiles
																			[Size Data]
									[Size Data]										Analysis Method	FTLA
									Analysis Method	FTLA									Weighting	Number										FGFP fluorescence per well (100ul)			Volume of sample(ml)		Total fluorescence
									Weighting	Number									Filename	13-02-2018_HEK293TEVs+G58_400X_ _ 2018-02-13 15-00-58	13-02-2018_HEK293TEVs+G58_400X_ 2018-02-13 15-01-49	13-02-2018_HEK293TEVs+G58_400X_ 2018-02-13 15-02-39	Average	Standard Error					GFP EVs	864.5			3		25935
									Filename	12-02-2018_HEK293T EVs+BSA_800X_ 2018-02-12 12-30-52	12-02-2018_HEK293T EVs+BSA_800X_ 2018-02-12 12-31-49	12-02-2018_HEK293T EVs+BSA_800X_ 2018-02-12 12-32-46	Average	Standard Error					Mean	166.5	175.4	170.1	170.7	2.6					GFP Protein Fraction 1	694.5			2		13890
									Mean	142.1	146	143.9	144	1.1					Mode	150.7	117.5	130.5	132.9	9.7					GFP protein Fraction 2	2048			2		40960
									Mode	130.8	101.2	135.5	122.5	10.7					SD	60.9	77.5	67.1	68.5	4.8					GFP Protein Fraction 3	6017			2		120340
									SD	61.2	62.4	58.3	60.6	1.2					D10	94.5	99.6	95.5	96.5	1.6					GFP Protein Fraction 4	8136.5			2		162730
									D10	77.6	77.6	81.5	78.9	1.3					D50	140	140.6	131.8	137.5	2.9					GFP Protein Fraction 5	6903			2		138060
									D50	119.4	119	122.5	120.3	1.1					D90	242.4	273.4	270	261.9	9.8					GFP Protein Fraction 6	2937			2		58740
									D90	210.5	239.4	192.6	214.2	13.6					Valid Tracks	2698	2475	2614							GFP Protein Fraction 7	759.5			2		15190
									Valid Tracks	1207	1281	1277							Graph Data										GFP Protein Fraction 8	149			2		2980
									Graph Data										Bin centre (nm)	Concentration (particles / ml) (G58+EVs)
									Bin centre (nm)	Concentration (particles / ml) (BSA+EVs)									5	0
									5	0									15	0
									15	0									25	0											Exp. 1		Exp.2		Exp. 3
									25	0									35	0									Sample Name		GFP Fluor.		GFP Fluor.		GFP Fluor.		Mean	S.D
									35	0									45	0									GFP EVs		25935		24840		29790		26855	2600.08
									45	0									55	0									GFP Protein Fraction 1		13890		13680		54780		27450	23668.7
									55	5631									65	5698									GFP Protein Fraction 2		40960		41370		69620		50650	16429.8
									65	1619078									75	1576314									GFP Protein Fraction 3		120340		118320		172060		136907	30460.4
									75	22649738									85	22869691									GFP Protein Fraction 4		162730		180700		230220		191217	34952.5
									85	74535315									95	97187447									GFP Protein Fraction 5		138060		136130		127800		133997	5452.54
									95	91295680									105	193481486									GFP Protein Fraction 6		58740		57980		37880		51533.3	11830.2
									105	95812175									115	272618280									GFP Protein Fraction 7		15190		14990		8260		12813.3	3944.57
									115	193030685									125	253153830									GFP Protein Fraction 8		2980		2910		2930		2940	36.0555
									125	210237130									135	211911673
									135	138215720									145	209837787
									145	131644542									155	193570451									GFP EVs	26855	2600.08
									155	91043265									165	128543827									GFP Protein Fraction 1	27450	23668.7
									165	47478783									175	84631845									GFP protein Fraction 2	50650	16429.8
									175	28194359									185	58738619									GFP Protein Fraction 3	136907	30460.4
									185	23331518									195	55792451									GFP Protein Fraction 4	191217	34952.5
									195	21785682									205	59329031									GFP Protein Fraction 5	133997	5452.54
									205	18049963									215	59026235									GFP Protein Fraction 6	51533.3	11830.2
									215	13225808									225	57101644									GFP Protein Fraction 7	12813.3	3944.57
									225	9688625									235	57066106									GFP Protein Fraction 8	2940	36.0555
									235	7499750									245	57880642
									245	5931301									255	55828009
									255	4656220									265	48378100
									265	3728044									275	37344512
									275	3220330									285	28097084
									285	3109819									295	23499020
									295	3323453									305	22571060
									305	3756117									315	23282256
									315	4266742									325	24097272
									325	4715351									335	24045075
									335	5005579									345	21556364
									345	5057298									355	15470186
									355	4762062									365	8686331
									365	4052189									375	4616374
									375	3052086									385	2620724
									385	2063317									395	1523286
									395	1330342									405	949303
									405	900479									415	686147
									415	704505									425	596504
									425	671051									435	633242
									435	760542									445	842012
									445	930272									455	1344208
									455	1062988									465	2110001
									465	972367									475	2439280
									475	621568									485	1574875
									485	250445									495	456140
									495	59452									505	52433
									505	8025									515	3003
									515	610									525	344
									525	26									535	79
									535	0									545	17
									545	0									555	3
									555	0									565	0
									565	0									575	0
									575	0									585	0
									585	0									595	0
									595	0									605	0
									605	0									615	0
									615	0									625	0
									625	0									635	0
									635	0									645	0
									645	0									655	0
									655	0									665	0
									665	0									675	0
									675	0									685	0
									685	0									695	0
									695	0									705	0
									705	0									715	0
									715	0									725	0
									725	0									735	0
									735	0									745	0
									745	0									755	0
									755	0									765	14
									765	0									775	172
									775	0									785	1424
									785	0									795	7704
									795	0									805	27223
									805	0									815	63101
									815	0									825	96460
									825	0									835	97872
									835	0									845	66380
									845	0									855	30323
									855	0									865	9403
									865	0									875	1995
									875	0									885	292
									885	0									895	30
									895	0									905	2
									905	0									915	0
									915	0									925	0
									925	0									935	0
									935	0									945	0
									945	0									955	0
									955	0									965	0
									965	0									975	0
									975	0									985	0
									985	0									995	0
									995	0

## Sheet: Figure 3
							GAPDH regulates exosome biogenesis and clustering in Drosophila secondary cells									GAPDH regulates exosome biogenesis and clustering in Drosophila secondary cells
							Percentage of DCG compartments per cell containing fragmented DCG.									Number of Btl-GFP fluorescent puncta in the lumen of AGs for the different genotypes.
GAPDH regulates exosome biogenesis and clustering in Drosophila secondary cells							Control	hGAPDH	gapdh1 - RNAi #1	gapdh2 - RNAi #1						Control	hGAPDH	gapdh1 - RNAi #1	gapdh2 - RNAi #1
Percentage of DCG compartments per cell containing clustered Btl-GFP-positive ILVs that are in contact with DCGs.							0	0	0	82.35						110.4	112	53.6	49.1
Control	hGAPDH	gapdh1 - RNAi #1	gapdh2 - RNAi #1				0	0	0	100						48.5	164.4	62.5	52.4
56.25	70	85.71	71.43				0	0	0	100						50.7	178.2	50.5	26.9
91.67	80	83.33	11.76				0	0	0	100						68.8	98.8	63.9	28.1
78.57	100	88.89	0				0	0	0	100						66.7	122.7	24.3	34.7
80	100	73.33	0				0	0	0	90.91						134.1	133.6	46.3	39.2
84	91.67	40	0				0	0	0	81.82						53.3	144.1	28.6	56.4
70	60	76.92	0				0	0	0	76.47						73.2	113.7	46.5	85.9
41.67	69.23	81.82	0				0	0	0	68						90.3	120.5	37	32.3
64.29	100	80	0				0	0	16.67	100						83	250.1	19.2	37
75	75	81.25	5.88				0	0	0	73.33						95.8	87.4	15.5	21
72	100	50	0				0	0	0	94.44						68.8	116.1
90.91	84.62	92.86	0				0	0	0	100						63.8	175.4
68	100	76.92	3.33				0	0	0	92.86						47.3
100	71.43	33.33	0				0	0	0	100						90.8
75.76	100	57.14	0				0	18.18	0	93.33						47.4
47.06	50	87.5	7.14				5	0	0	100						68.9
83.33	90.91	75	0				0	0	25	100						36.4
100	100	100	0				0	0	0	100						69
85.19	88.89	87.5	0				0	0	0	90.91
100	90.91	100	0				0	0	0	100
90.91	75	80	0				0	11.11	0	100
66.67	83.33	100	0				0	0	0	81.82
66.67	88.89	77.78	0				0	0	0	0
95.65	87.5	100	0				0	12.5	0	100
62.5	66.67	91.67	0				0	0	0	75
87.5	75	75	69.23				0	0	0	88.89
50	80	55.56	0				0	0	0	100
90.91	100	77.78	0				0	0	7.14	100
100	100	72.73	0				0	50	6.67	100
94.12	100	64.29	0				0	0	0	100
92.86	50	86.67	0					0	9.09	100
83.33	100	81.25	0					0		93.75
	100	72.73	0
	100		0
			0

[truncated: 12 more sheets: S.fig. 3c, Figure 4b,c &S.fig. 7h, Figure 4b & S. fig. 7e, Figure 4b &S. fig. 7f, Figure 4b & S. fig. 7g, Figure 4d, Figure 4e, Figure 4e continue, Figure 4 e continue, Figure 4f, S.fig. 2b & 3c, S.fig. 4, S.fig.5 & S.fig. 6]
